# Supplementary material for: Modulation of Escherichia coli Translation by the Specific Inactivation of tRNAGly Under Oxidative Stress
Source: Front Genet. 2020 Aug 18;11:856. doi: 10.3389/fgene.2020.00856 (PMC7461829; doi:10.3389/fgene.2020.00856)
Supplement: Supplementary file 2 [file Data_Sheet_2.XLS]

## Sheet: Source of data
Size of genes and number of gly codons based on Escherichia coli K12 MG1655 genome anotation from file GCF_000005845.2_ASM584v2_cds_from_genomic.fna from NCBI ftp site
RefSeq assembly accession: GCF_000005845.2

## Sheet: GCF_000005845.2_ASM584v2_cds_from_genomic-coli_v4b-1
<full fasta header>	<gen>	<total codons>	<GGA>	<GGC>	<GGT>	<GGG>	<All Gly codons>	%GGA	%GGC	%GGT	%GGG	%Gly codons
lcl|NC_000913.3_cds_279 [gene=ykgT] [locus_tag=b4695] [db_xref=EcoGene:EG14496,GeneID:7751634] [pseudo=true] [location=complement(297714..297791)]	ykgT	26	2	0	0	2	4	7.69231	0	0	7.69231	15.3846
lcl|NC_000913.3_cds_NP_415864.1_1335 [gene=ralR] [locus_tag=b1348] [db_xref=ASAP:ABE-0004524,UniProtKB/Swiss-Prot:P33229] [protein=Rac prophage; restriction alleviation protein] [protein_id=NP_415864.1] [location=complement(1413733..1413927)]	ralR	65	5	0	4	0	9	7.69231	0	6.15385	0	13.8462
lcl|NC_000913.3_cds_NP_418215.1_3708 [gene=ilvL] [locus_tag=b3766] [db_xref=ASAP:ABE-0012307,UniProtKB/Swiss-Prot:P62522] [protein=ilvG operon leader peptide] [protein_id=NP_418215.1] [location=3950322..3950420]	ilvL	33	2	0	0	1	3	6.06061	0	0	3.0303	9.09091
lcl|NC_000913.3_cds_NP_415509.1_971 [gene=cspH] [locus_tag=b0989] [db_xref=ASAP:ABE-0003341,UniProtKB/Swiss-Prot:P0A982] [protein=stress protein, member of the CspA-family] [protein_id=NP_415509.1] [location=complement(1050963..1051175)]	cspH	71	4	2	1	0	7	5.6338	2.8169	1.40845	0	9.85915
lcl|NC_000913.3_cds_NP_417531.1_3010 [gene=plsY] [locus_tag=b3059] [db_xref=ASAP:ABE-0010042,UniProtKB/Swiss-Prot:P60782] [protein=putative glycerol-3-phosphate acyltransferase] [protein_id=NP_417531.1] [location=3204694..3205311]	plsY	206	11	9	3	1	24	5.33981	4.36893	1.45631	0.485437	11.6505
lcl|NC_000913.3_cds_YP_588478.1_4285 [gene=yjjZ] [locus_tag=b4567] [db_xref=ASAP:ABE-0285088,UniProtKB/Swiss-Prot:P55914] [protein=uncharacterized protein] [protein_id=YP_588478.1] [location=4605804..4606040]	yjjZ	79	4	3	0	1	8	5.06329	3.79747	0	1.26582	10.1266
lcl|NC_000913.3_cds_YP_588456.1_1818 [gene=yobH] [locus_tag=b4536] [db_xref=ASAP:ABE-0285057,UniProtKB/Swiss-Prot:Q2MB16] [protein=uncharacterized protein] [protein_id=YP_588456.1] [location=1908925..1909164]	yobH	80	4	2	3	1	10	5	2.5	3.75	1.25	12.5
lcl|NC_000913.3_cds_1989 [gene=yoeF] [locus_tag=b4538] [db_xref=ASAP:ABE-0285059,UniProtKB/Swiss-Prot:Q2EES3] [pseudo=true] [location=2078746..2078931]	yoeF	62	3	1	0	0	4	4.83871	1.6129	0	0	6.45161
lcl|NC_000913.3_cds_NP_416079.1_1550 [gene=rem] [locus_tag=b1561] [db_xref=ASAP:ABE-0005215,UniProtKB/Swiss-Prot:P07010] [protein=Qin prophage; uncharacterized protein] [protein_id=NP_416079.1] [location=complement(1644651..1644902)]	rem	84	4	2	1	1	8	4.7619	2.38095	1.19048	1.19048	9.52381
lcl|NC_000913.3_cds_1313 [gene=ymjD] [locus_tag=b4673] [db_xref=UniProtKB/Swiss-Prot:P0CD93] [pseudo=true] [location=complement(1390868..1390933)]	ymjD	22	1	0	0	0	1	4.54545	0	0	0	4.54545
lcl|NC_000913.3_cds_NP_418143.2_3636 [gene=yidQ] [locus_tag=b3688] [db_xref=ASAP:ABE-0012063,UniProtKB/Swiss-Prot:P0ADM4] [protein=DUF1375 family outer membrane protein] [protein_id=NP_418143.2] [location=3867728..3868060]	yidQ	111	5	3	0	1	9	4.5045	2.7027	0	0.900901	8.10811
lcl|NC_000913.3_cds_NP_415129.1_595 [gene=entH] [locus_tag=b0597] [db_xref=ASAP:ABE-0002057,UniProtKB/Swiss-Prot:P0A8Y8] [protein=enterobactin synthesis proofreading thioesterase] [protein_id=NP_415129.1] [location=629300..629713]	entH	138	6	5	3	1	15	4.34783	3.62319	2.17391	0.724638	10.8696
lcl|NC_000913.3_cds_NP_415676.1_1136 [gene=pinE] [locus_tag=b1158] [db_xref=ASAP:ABE-0003888,UniProtKB/Swiss-Prot:P03014] [protein=e14 prophage; site-specific DNA recombinase] [protein_id=NP_415676.1] [location=1209685..1210239]	pinE	185	8	3	4	2	17	4.32432	1.62162	2.16216	1.08108	9.18919
lcl|NC_000913.3_cds_YP_588439.1_543 [gene=ylcG] [locus_tag=b4509] [db_xref=ASAP:ABE-0285030,UniProtKB/Swiss-Prot:Q47272] [protein=uncharacterized protein, DLP12 prophage] [protein_id=YP_588439.1] [location=573730..573870]	ylcG	47	2	0	1	1	4	4.25532	0	2.12766	2.12766	8.51064
lcl|NC_000913.3_cds_NP_414678.1_132 [gene=yadK] [locus_tag=b0136] [db_xref=ASAP:ABE-0000472,UniProtKB/Swiss-Prot:P37016] [protein=putative fimbrial-like adhesin protein] [protein_id=NP_414678.1] [location=complement(151003..151599)]	yadK	199	8	4	6	1	19	4.0201	2.01005	3.01508	0.502513	9.54774
lcl|NC_000913.3_cds_YP_002791243.1_1785 [gene=yoaJ] [locus_tag=b4675] [db_xref=UniProtKB/Swiss-Prot:C1P603] [protein=inner membrane-associated protein] [protein_id=YP_002791243.1] [location=1878874..1878948]	yoaJ	25	1	1	1	0	3	4	4	4	0	12
lcl|NC_000913.3_cds_NP_416019.1_1489 [gene=ydeQ] [locus_tag=b1502] [db_xref=ASAP:ABE-0005006,UniProtKB/Swiss-Prot:P77588] [protein=putative fimbrial-like adhesin protein] [protein_id=NP_416019.1] [location=complement(1586820..1587734)]	ydeQ	305	12	10	9	4	35	3.93443	3.27869	2.95082	1.31148	11.4754
lcl|NC_000913.3_cds_YP_025295.1_578 [gene=hokE] [locus_tag=b4415] [db_xref=ASAP:ABE-0047279,UniProtKB/Swiss-Prot:P77091] [protein=toxic polypeptide, small] [protein_id=YP_025295.1] [location=607836..607988]	hokE	51	2	0	0	0	2	3.92157	0	0	0	3.92157
lcl|NC_000913.3_cds_NP_415953.1_1424 [gene=yncJ] [locus_tag=b1436] [db_xref=ASAP:ABE-0004789,UniProtKB/Swiss-Prot:P64459] [protein=uncharacterized protein] [protein_id=NP_415953.1] [location=complement(1508834..1509064)]	yncJ	77	3	0	1	1	5	3.8961	0	1.2987	1.2987	6.49351
lcl|NC_000913.3_cds_NP_415736.2_1202 [gene=chaC] [locus_tag=b1218] [db_xref=ASAP:ABE-0004089,UniProtKB/Swiss-Prot:P39163] [protein=cation transport regulator] [protein_id=NP_415736.2] [location=1272507..1273202]	chaC	232	9	4	4	3	20	3.87931	1.72414	1.72414	1.2931	8.62069
lcl|NC_000913.3_cds_NP_418622.1_4120 [gene=priB] [locus_tag=b4201] [db_xref=ASAP:ABE-0013742,UniProtKB/Swiss-Prot:P07013] [protein=primosomal protein N] [protein_id=NP_418622.1] [location=4425520..4425834]	priB	105	4	3	0	1	8	3.80952	2.85714	0	0.952381	7.61905
lcl|NC_000913.3_cds_YP_026174.2_2612 [gene=ypjK] [locus_tag=b2635] [db_xref=ASAP:ABE-0008678,UniProtKB/Swiss-Prot:P52134] [protein=CP4-57 prophage; putative inner membrane protein] [protein_id=YP_026174.2] [location=2770445..2770681]	ypjK	79	3	1	4	1	9	3.79747	1.26582	5.06329	1.26582	11.3924
lcl|NC_000913.3_cds_NP_415097.1_561 [gene=ompT] [locus_tag=b0565] [db_xref=ASAP:ABE-0001931,UniProtKB/Swiss-Prot:P09169] [protein=DLP12 prophage; outer membrane protease VII; outer membrane protein 3b] [protein_id=NP_415097.1] [location=complement(584680..585633)]	ompT	318	12	11	9	1	33	3.77358	3.45912	2.83019	0.314465	10.3774
lcl|NC_000913.3_cds_NP_415798.2_1265 [gene=yciH] [locus_tag=b1282] [db_xref=ASAP:ABE-0004307,UniProtKB/Swiss-Prot:P08245] [protein=initiation factor function partial mimic, SUI1 family] [protein_id=NP_415798.2] [location=1342658..1342984]	yciH	109	4	6	4	1	15	3.66972	5.50459	3.66972	0.917431	13.7615
lcl|NC_000913.3_cds_NP_414861.2_325 [gene=yahM] [locus_tag=b0327] [db_xref=ASAP:ABE-0001120,UniProtKB/Swiss-Prot:P75692] [protein=uncharacterized protein] [protein_id=NP_414861.2] [location=345404..345649]	yahM	82	3	2	0	3	8	3.65854	2.43902	0	3.65854	9.7561
lcl|NC_000913.3_cds_558 [gene=ybcY] [locus_tag=b0562] [db_xref=ASAP:ABE-0001919,UniProtKB/Swiss-Prot:P77460] [pseudo=true] [location=complement(join(582152..582804,582803..582806))]	ybcY	219	8	3	5	3	19	3.65297	1.36986	2.28311	1.36986	8.6758
lcl|NC_000913.3_cds_YP_588449.2_1257 [gene=ymiA] [locus_tag=b4522] [db_xref=UniProtKB/Swiss-Prot:P0CB62] [protein=uncharacterized protein] [protein_id=YP_588449.2] [location=1335124..1335288]	ymiA	55	2	1	1	0	4	3.63636	1.81818	1.81818	0	7.27273
lcl|NC_000913.3_cds_NP_416309.1_1786 [gene=yeaQ] [locus_tag=b1795] [db_xref=ASAP:ABE-0005974,UniProtKB/Swiss-Prot:P64485] [protein=UPF0410 family protein] [protein_id=NP_416309.1] [location=complement(1879007..1879255)]	yeaQ	83	3	5	6	2	16	3.61446	6.0241	7.22892	2.40964	19.2771
lcl|NC_000913.3_cds_NP_416071.1_1541 [gene=rzpQ] [locus_tag=b1553] [db_xref=ASAP:ABE-0005187,UniProtKB/Swiss-Prot:P76158] [protein=Rz-like protein, Qin prophage] [protein_id=NP_416071.1] [location=complement(1639030..1639527)]	rzpQ	166	6	1	0	1	8	3.61446	0.60241	0	0.60241	4.81928
lcl|NC_000913.3_cds_NP_415655.1_1115 [gene=ymfD] [locus_tag=b1137] [db_xref=ASAP:ABE-0003825,UniProtKB/Swiss-Prot:P75967] [protein=e14 prophage; putative SAM-dependent methyltransferase] [protein_id=NP_415655.1] [location=complement(1196867..1197532)]	ymfD	222	8	3	2	2	15	3.6036	1.35135	0.900901	0.900901	6.75676
lcl|NC_000913.3_cds_NP_416852.1_2334 [gene=gtrB] [locus_tag=b2351] [db_xref=ASAP:ABE-0007763,UniProtKB/Swiss-Prot:P77293] [protein=CPS-53 (KpLE1) prophage; bactoprenol glucosyl transferase] [protein_id=NP_416852.1] [location=2468214..2469134]	gtrB	307	11	1	7	4	23	3.58306	0.325733	2.28013	1.30293	7.49186
lcl|NC_000913.3_cds_NP_417614.1_3091 [gene=yraK] [locus_tag=b3145] [db_xref=ASAP:ABE-0010335,UniProtKB/Swiss-Prot:P43319] [protein=putative fimbrial-like adhesin protein] [protein_id=NP_417614.1] [location=3291341..3292432]	yraK	364	13	7	15	3	38	3.57143	1.92308	4.12088	0.824176	10.4396
lcl|NC_000913.3_cds_NP_415473.1_934 [gene=rmf] [locus_tag=b0953] [db_xref=ASAP:ABE-0003227,UniProtKB/Swiss-Prot:P0AFW2] [protein=ribosome modulation factor] [protein_id=NP_415473.1] [location=1015715..1015882]	rmf	56	2	2	1	0	5	3.57143	3.57143	1.78571	0	8.92857
lcl|NC_000913.3_cds_NP_417262.1_2745 [gene=mazF] [locus_tag=b2782] [db_xref=ASAP:ABE-0009119,UniProtKB/Swiss-Prot:P0AE70] [protein=mRNA interferase toxin, antitoxin is MazE] [protein_id=NP_417262.1] [location=complement(2910756..2911091)]	mazF	112	4	2	3	1	10	3.57143	1.78571	2.67857	0.892857	8.92857
lcl|NC_000913.3_cds_NP_415713.1_1176 [gene=ymgE] [locus_tag=b1195] [db_xref=ASAP:ABE-0004014,UniProtKB/Swiss-Prot:P76011] [protein=UPF0410 family putative inner membrane protein] [protein_id=NP_415713.1] [location=1244728..1244982]	ymgE	85	3	7	4	2	16	3.52941	8.23529	4.70588	2.35294	18.8235
lcl|NC_000913.3_cds_NP_415080.1_540 [gene=ninE] [locus_tag=b0548] [db_xref=ASAP:ABE-0001876,UniProtKB/Swiss-Prot:Q47270] [protein=DLP12 prophage; conserved protein] [protein_id=NP_415080.1] [location=572921..573091]	ninE	57	2	1	0	0	3	3.50877	1.75439	0	0	5.26316
lcl|NC_000913.3_cds_YP_588472.1_3653 [gene=yidD] [locus_tag=b4557] [db_xref=ASAP:ABE-0285078,UniProtKB/Swiss-Prot:P0A8C8] [protein=membrane protein insertion efficiency factor, UPF0161 family inner membrane protein] [protein_id=YP_588472.1] [location=3884816..3885073]	yidD	86	3	2	2	1	8	3.48837	2.32558	2.32558	1.16279	9.30233
lcl|NC_000913.3_cds_NP_415999.1_1469 [gene=osmC] [locus_tag=b1482] [db_xref=ASAP:ABE-0004944,UniProtKB/Swiss-Prot:P0C0L2] [protein=lipoyl-dependent Cys-based peroxidase, hydroperoxide resistance; salt-shock inducible membrane protein; peroxiredoxin] [protein_id=NP_415999.1] [location=1556625..1557056]	osmC	144	5	5	3	2	15	3.47222	3.47222	2.08333	1.38889	10.4167
lcl|NC_000913.3_cds_NP_418699.4_4192 [gene=yjhB] [locus_tag=b4279] [db_xref=ASAP:ABE-0014025,UniProtKB/Swiss-Prot:P39352] [protein=putative MFS transporter, membrane protein] [protein_id=NP_418699.4] [location=4504058..4505275]	yjhB	406	14	6	19	5	44	3.44828	1.47783	4.6798	1.23153	10.8374
lcl|NC_000913.3_cds_NP_418132.1_3625 [gene=yidH] [locus_tag=b3676] [db_xref=ASAP:ABE-0012018,UniProtKB/Swiss-Prot:P0ADM0] [protein=DUF202 family inner membrane protein] [protein_id=NP_418132.1] [location=complement(3855960..3856307)]	yidH	116	4	2	0	3	9	3.44828	1.72414	0	2.58621	7.75862
lcl|NC_000913.3_cds_YP_001491546.1_670 [gene=uof] [locus_tag=b4637] [db_xref=UniProtKB/Swiss-Prot:A8DYP9] [protein=ryhB-regulated fur leader peptide] [protein_id=YP_001491546.1] [location=complement(710639..710725)]	uof	29	1	0	0	0	1	3.44828	0	0	0	3.44828
lcl|NC_000913.3_cds_NP_418646.1_4143 [gene=chpB] [locus_tag=b4225] [db_xref=ASAP:ABE-0013822,UniProtKB/Swiss-Prot:P33647] [protein=toxin of the ChpB-ChpS toxin-antitoxin system] [protein_id=NP_418646.1] [location=4448692..4449042]	chpB	117	4	5	3	0	12	3.4188	4.2735	2.5641	0	10.2564
lcl|NC_000913.3_cds_NP_418531.1_4024 [gene=yjdN] [locus_tag=b4107] [db_xref=ASAP:ABE-0013447,UniProtKB/Swiss-Prot:P16681] [protein=metalloprotein superfamily protein] [protein_id=NP_418531.1] [location=complement(4325298..4325741)]	yjdN	148	5	6	1	0	12	3.37838	4.05405	0.675676	0	8.10811
lcl|NC_000913.3_cds_208 [gene=yafU] [locus_tag=b0218] [db_xref=ASAP:ABE-0000729,UniProtKB/Swiss-Prot:P77354] [pseudo=true] [location=complement(238746..239102)]	yafU	119	4	2	2	1	9	3.36134	1.68067	1.68067	0.840336	7.56303
lcl|NC_000913.3_cds_296 [gene=ykgP] [locus_tag=b4630] [db_xref=EcoGene:EG14433,GeneID:5625556] [pseudo=true] [location=complement(313716..313805)]	ykgP	30	1	1	0	0	2	3.33333	3.33333	0	0	6.66667
lcl|NC_000913.3_cds_NP_416538.1_2019 [gene=wbbI] [locus_tag=b2034] [db_xref=ASAP:ABE-0006751,UniProtKB/Swiss-Prot:P37749] [protein=d-Galf:alpha-d-Glc beta-1,6-galactofuranosyltransferase] [protein_id=NP_416538.1] [location=complement(2105065..2106057)]	wbbI	331	11	3	5	2	21	3.32326	0.906344	1.51057	0.60423	6.34441
lcl|NC_000913.3_cds_NP_416184.1_1658 [gene=ydhT] [locus_tag=b1669] [db_xref=ASAP:ABE-0005577,UniProtKB/Swiss-Prot:P77147] [protein=FNR, Nar, NarP-regulated protein; putative subunit of YdhYVWXUT oxidoreductase complex] [protein_id=NP_416184.1] [location=complement(1748747..1749559)]	ydhT	271	9	8	8	2	27	3.32103	2.95203	2.95203	0.738007	9.9631
lcl|NC_000913.3_cds_NP_416863.1_2345 [gene=yfdS] [locus_tag=b2362] [db_xref=ASAP:ABE-0007793,UniProtKB/Swiss-Prot:P76515] [protein=CPS-53 (KpLE1) prophage; uncharacterized protein] [protein_id=NP_416863.1] [location=2475511..2475873]	yfdS	121	4	2	0	3	9	3.30579	1.65289	0	2.47934	7.43802
lcl|NC_000913.3_cds_3540 [gene=yibW] [locus_tag=b4651] [db_xref=EcoGene:EG14439,GeneID:5625577] [pseudo=true] [location=join(3768892..3768975,3768975..3769256)]	yibW	122	4	2	4	0	10	3.27869	1.63934	3.27869	0	8.19672
lcl|NC_000913.3_cds_NP_417093.2_2581 [gene=yfiL] [locus_tag=b2602] [db_xref=ASAP:ABE-0008565,UniProtKB/Swiss-Prot:P11289] [protein=lipoprotein] [protein_id=NP_417093.2] [location=2741360..2741725]	yfiL	122	4	1	3	1	9	3.27869	0.819672	2.45902	0.819672	7.37705
lcl|NC_000913.3_cds_NP_415695.1_1158 [gene=ycgJ] [locus_tag=b1177] [db_xref=ASAP:ABE-0003946,UniProtKB/Swiss-Prot:P76001] [protein=uncharacterized protein] [protein_id=NP_415695.1] [location=1226600..1226968]	ycgJ	123	4	5	4	1	14	3.25203	4.06504	3.25203	0.813008	11.3821
lcl|NC_000913.3_cds_NP_418466.1_3958 [gene=dgkA] [locus_tag=b4042] [db_xref=ASAP:ABE-0013235,UniProtKB/Swiss-Prot:P0ABN1] [protein=diacylglycerol kinase] [protein_id=NP_418466.1] [location=4256637..4257005]	dgkA	123	4	3	1	0	8	3.25203	2.43902	0.813008	0	6.50407
lcl|NC_000913.3_cds_NP_416940.2_2425 [gene=yffN] [locus_tag=b2445] [db_xref=ASAP:ABE-0008063,UniProtKB/Swiss-Prot:P76545] [protein=CPZ-55 prophage; uncharacterized protein] [protein_id=NP_416940.2] [location=2561625..2561993]	yffN	123	4	1	1	1	7	3.25203	0.813008	0.813008	0.813008	5.69106
lcl|NC_000913.3_cds_3494 [gene=mokA] [locus_tag=b4647] [db_xref=EcoGene:EG14436,GeneID:5625573] [pseudo=true] [location=complement(3720448..3720632)]	mokA	61.6667	2	1	0	0	3	3.24324	1.62162	0	0	4.86486
lcl|NC_000913.3_cds_493 [gene=ylbI] [locus_tag=b4632] [db_xref=EcoGene:EG14349,GeneID:5625558] [pseudo=true] [location=529500..529592]	ylbI	31	1	2	2	1	6	3.22581	6.45161	6.45161	3.22581	19.3548
lcl|NC_000913.3_cds_NP_417655.1_3133 [gene=sfsB] [locus_tag=b3188] [db_xref=ASAP:ABE-0010477,UniProtKB/Swiss-Prot:P0ACH1] [protein=malPQ operon transcriptional activator] [protein_id=NP_417655.1] [location=3334909..3335187]	sfsB	93	3	0	2	0	5	3.22581	0	2.15054	0	5.37634
lcl|NC_000913.3_cds_NP_417125.1_2614 [gene=yfjT] [locus_tag=b2637] [db_xref=ASAP:ABE-0008683,UniProtKB/Swiss-Prot:P52135] [protein=CP4-57 prophage; putative periplasmic protein] [protein_id=NP_417125.1] [location=2771148..2771615]	yfjT	156	5	3	2	2	12	3.20513	1.92308	1.28205	1.28205	7.69231
lcl|NC_000913.3_cds_NP_418698.1_4191 [gene=insG] [locus_tag=b4278] [db_xref=ASAP:ABE-0014021,UniProtKB/Swiss-Prot:P03835] [protein=IS4 transposase] [protein_id=NP_418698.1] [location=complement(4502103..4503431)]	insG	443	14	7	6	3	30	3.16027	1.58014	1.3544	0.677201	6.77201
lcl|NC_000913.3_cds_NP_416107.1_1578 [gene=ynfH] [locus_tag=b1590] [db_xref=ASAP:ABE-0005311,UniProtKB/Swiss-Prot:P76173] [protein=oxidoreductase, membrane subunit] [protein_id=NP_416107.1] [location=1663609..1664463]	ynfH	285	9	8	10	5	32	3.15789	2.80702	3.50877	1.75439	11.2281
lcl|NC_000913.3_cds_NP_417903.1_3382 [gene=yrhB] [locus_tag=b3446] [db_xref=ASAP:ABE-0011255,UniProtKB/Swiss-Prot:P46857] [protein=stable heat shock chaperone] [protein_id=NP_417903.1] [location=3584759..3585043]	yrhB	95	3	2	2	0	7	3.15789	2.10526	2.10526	0	7.36842
lcl|NC_000913.3_cds_NP_416951.1_2436 [gene=eutN] [locus_tag=b2456] [db_xref=ASAP:ABE-0008093,UniProtKB/Swiss-Prot:P0AEJ8] [protein=Ethanolamine catabolic microcompartment shell protein] [protein_id=NP_416951.1] [location=complement(2571763..2572050)]	eutN	96	3	4	2	2	11	3.125	4.16667	2.08333	2.08333	11.4583
lcl|NC_000913.3_cds_NP_415157.1_622 [gene=flc] [locus_tag=b0624] [db_xref=ASAP:ABE-0002144,UniProtKB/Swiss-Prot:P37002] [protein=fluoride efflux channel, dual topology membrane protein] [protein_id=NP_415157.1] [location=complement(657555..657938)]	flc	128	4	4	3	3	14	3.125	3.125	2.34375	2.34375	10.9375
lcl|NC_000913.3_cds_NP_417344.1_2825 [gene=xdhC] [locus_tag=b2868] [db_xref=ASAP:ABE-0009418,UniProtKB/Swiss-Prot:Q46801] [protein=xanthine dehydrogenase, Fe-S binding subunit] [protein_id=NP_417344.1] [location=3003489..3003968]	xdhC	160	5	5	3	4	17	3.125	3.125	1.875	2.5	10.625
lcl|NC_000913.3_cds_YP_001165319.1_1521 [gene=yneM] [locus_tag=b4599] [db_xref=UniProtKB/Swiss-Prot:A5A616] [protein=inner membrane-associated protein] [protein_id=YP_001165319.1] [location=1622646..1622741]	yneM	32	1	0	2	0	3	3.125	0	6.25	0	9.375
lcl|NC_000913.3_cds_NP_417472.1_2952 [gene=yghW] [locus_tag=b2998] [db_xref=ASAP:ABE-0009839,UniProtKB/Swiss-Prot:P64574] [protein=DUF2623 family protein] [protein_id=NP_417472.1] [location=complement(3146450..3146737)]	yghW	96	3	2	4	0	9	3.125	2.08333	4.16667	0	9.375
lcl|NC_000913.3_cds_3525 [gene=ysaD] [locus_tag=b4649] [db_xref=EcoGene:EG14456,GeneID:5625575] [pseudo=true] [location=3750918..3751109]	ysaD	64	2	1	1	0	4	3.125	1.5625	1.5625	0	6.25
lcl|NC_000913.3_cds_YP_001165307.1_207 [gene=ykfM] [locus_tag=b4586] [db_xref=UniProtKB/Swiss-Prot:A5A605] [protein=lethality reduction protein, putative inner membrane protein] [protein_id=YP_001165307.1] [location=complement(238257..238736)]	ykfM	160	5	1	2	0	8	3.125	0.625	1.25	0	5
lcl|NC_000913.3_cds_NP_414923.1_383 [gene=yaiA] [locus_tag=b0389] [db_xref=ASAP:ABE-0001355,UniProtKB/Swiss-Prot:P0AAN5] [protein=OxyR-regulated conserved protein] [protein_id=NP_414923.1] [location=406979..407170]	yaiA	64	2	0	0	0	2	3.125	0	0	0	3.125
lcl|NC_000913.3_cds_NP_417096.1_2584 [gene=yfiB] [locus_tag=b2605] [db_xref=ASAP:ABE-0008572,UniProtKB/Swiss-Prot:P07021] [protein=OM lipoprotein putative positive effector of YfiN activity] [protein_id=NP_417096.1] [location=2743625..2744107]	yfiB	161	5	5	3	1	14	3.10559	3.10559	1.86335	0.621118	8.69565
lcl|NC_000913.3_cds_NP_417239.1_2722 [gene=casB] [locus_tag=b2759] [db_xref=ASAP:ABE-0009048,UniProtKB/Swiss-Prot:P76632] [protein=CRISP RNA (crRNA) containing Cascade antiviral complex protein] [protein_id=NP_417239.1] [location=complement(2882155..2882637)]	casB	161	5	0	2	0	7	3.10559	0	1.24224	0	4.34783
lcl|NC_000913.3_cds_NP_417512.1_2989 [gene=zupT] [locus_tag=b3040] [db_xref=ASAP:ABE-0009977,UniProtKB/Swiss-Prot:P0A8H3] [protein=zinc transporter] [protein_id=NP_417512.1] [location=3182550..3183323]	zupT	258	8	8	8	6	30	3.10078	3.10078	3.10078	2.32558	11.6279
lcl|NC_000913.3_cds_NP_416238.1_1713 [gene=ydiZ] [locus_tag=b1724] [db_xref=ASAP:ABE-0005751,UniProtKB/Swiss-Prot:P64479] [protein=uncharacterized protein] [protein_id=NP_416238.1] [location=1807400..1807690]	ydiZ	97	3	2	1	1	7	3.09278	2.06186	1.03093	1.03093	7.21649
lcl|NC_000913.3_cds_NP_415494.1_955 [gene=hyaD] [locus_tag=b0975] [db_xref=ASAP:ABE-0003292,UniProtKB/Swiss-Prot:P19930] [protein=hydrogenase 1 maturation protease] [protein_id=NP_415494.1] [location=1035770..1036357]	hyaD	196	6	6	3	3	18	3.06122	3.06122	1.53061	1.53061	9.18367
lcl|NC_000913.3_cds_NP_415089.1_551 [gene=borD] [locus_tag=b0557] [db_xref=ASAP:ABE-0001902,UniProtKB/Swiss-Prot:P77330] [protein=DLP12 prophage; putative lipoprotein] [protein_id=NP_415089.1] [location=complement(578600..578893)]	borD	98	3	3	1	1	8	3.06122	3.06122	1.02041	1.02041	8.16327
lcl|NC_000913.3_cds_NP_416392.1_1871 [gene=flhE] [locus_tag=b1878] [db_xref=ASAP:ABE-0006270,UniProtKB/Swiss-Prot:P76297] [protein=proton seal during flagellar secretion] [protein_id=NP_416392.1] [location=complement(1962580..1962972)]	flhE	131	4	2	3	4	13	3.05344	1.52672	2.29008	3.05344	9.92366
lcl|NC_000913.3_cds_YP_002791242.1_1784 [gene=yoaK] [locus_tag=b4676] [db_xref=UniProtKB/Swiss-Prot:C1P602] [protein=inner membrane-associated protein] [protein_id=YP_002791242.1] [location=1878773..1878871]	yoaK	33	1	2	1	0	4	3.0303	6.06061	3.0303	0	12.1212
lcl|NC_000913.3_cds_YP_588442.1_597 [gene=ybdD] [locus_tag=b4512] [db_xref=ASAP:ABE-0285033,UniProtKB/Swiss-Prot:P0AAS9] [protein=DUF466 family protein] [protein_id=YP_588442.1] [location=632182..632379]	ybdD	66	2	2	3	0	7	3.0303	3.0303	4.54545	0	10.6061
lcl|NC_000913.3_cds_NP_414851.1_316 [gene=yahC] [locus_tag=b0317] [db_xref=ASAP:ABE-0001091,UniProtKB/Swiss-Prot:P77219] [protein=putative inner membrane protein] [protein_id=NP_414851.1] [location=complement(334525..335022)]	yahC	166	5	5	8	8	26	3.01205	3.01205	4.81928	4.81928	15.6627
lcl|NC_000913.3_cds_NP_416324.2_1801 [gene=yoaC] [locus_tag=b1810] [db_xref=ASAP:ABE-0006024,UniProtKB/Swiss-Prot:P64490] [protein=DUF1889 family protein] [protein_id=NP_416324.2] [location=1894133..1894432]	yoaC	100	3	1	2	1	7	3	1	2	1	7
lcl|NC_000913.3_cds_1135 [gene=stfE] [locus_tag=b1157] [db_xref=ASAP:ABE-0003882,UniProtKB/Swiss-Prot:P33227] [pseudo=true] [location=complement(1209119..1209619)]	stfE	167	5	4	7	3	19	2.99401	2.39521	4.19162	1.79641	11.3772
lcl|NC_000913.3_cds_YP_588466.1_2621 [gene=ypjJ] [locus_tag=b4548] [db_xref=ASAP:ABE-0285069,UniProtKB/Swiss-Prot:P58033] [protein=uncharacterized protein] [protein_id=YP_588466.1] [location=2776877..2777077]	ypjJ	67	2	1	1	0	4	2.98507	1.49254	1.49254	0	5.97015
lcl|NC_000913.3_cds_YP_026160.1_185 [gene=yaeP] [locus_tag=b4406] [db_xref=ASAP:ABE-0047214,UniProtKB/Swiss-Prot:P0A8K5] [protein=UPF0253 family protein] [protein_id=YP_026160.1] [location=complement(213925..214125)]	yaeP	67	2	1	0	0	3	2.98507	1.49254	0	0	4.47761
lcl|NC_000913.3_cds_3542 [gene=yibU] [locus_tag=b4652] [db_xref=EcoGene:EG14437,GeneID:5625578] [pseudo=true] [location=join(3769948..3770034,3770033..3770146)]	yibU	67	2	0	0	0	2	2.98507	0	0	0	2.98507
lcl|NC_000913.3_cds_YP_026164.1_1981 [gene=flu] [locus_tag=b2000] [db_xref=ASAP:ABE-0006642,UniProtKB/Swiss-Prot:P39180] [protein=CP4-44 prophage; antigen 43 (Ag43) phase-variable biofilm formation autotransporter] [protein_id=YP_026164.1] [location=2071539..2074658]	flu	1040	31	58	44	22	155	2.98077	5.57692	4.23077	2.11538	14.9038
lcl|NC_000913.3_cds_NP_417216.1_2699 [gene=ygbJ] [locus_tag=b2736] [db_xref=ASAP:ABE-0008986,UniProtKB/Swiss-Prot:Q46888] [protein=putative dehydrogenase] [protein_id=NP_417216.1] [location=2861430..2862338]	ygbJ	303	9	6	13	4	32	2.9703	1.9802	4.29043	1.32013	10.5611
lcl|NC_000913.3_cds_NP_416782.1_2264 [gene=nuoK] [locus_tag=b2279] [db_xref=ASAP:ABE-0007534,UniProtKB/Swiss-Prot:P0AFE4] [protein=NADH:ubiquinone oxidoreductase, membrane subunit K] [protein_id=NP_416782.1] [location=complement(2395043..2395345)]	nuoK	101	3	3	3	0	9	2.9703	2.9703	2.9703	0	8.91089
lcl|NC_000913.3_cds_NP_416945.2_2430 [gene=yffS] [locus_tag=b2450] [db_xref=ASAP:ABE-0008077,UniProtKB/Swiss-Prot:P76550] [protein=CPZ-55 prophage; uncharacterized protein] [protein_id=NP_416945.2] [location=2564523..2565332]	yffS	270	8	15	4	3	30	2.96296	5.55556	1.48148	1.11111	11.1111
lcl|NC_000913.3_cds_NP_417446.4_2926 [gene=pppA] [locus_tag=b2972] [db_xref=ASAP:ABE-0009751,UniProtKB/Swiss-Prot:Q46836] [protein=bifunctional prepilin leader peptidase/ methylase] [protein_id=NP_417446.4] [location=complement(3113543..3114352)]	pppA	270	8	8	3	3	22	2.96296	2.96296	1.11111	1.11111	8.14815
lcl|NC_000913.3_cds_NP_416264.4_1739 [gene=ydjX] [locus_tag=b1750] [db_xref=ASAP:ABE-0005832,UniProtKB/Swiss-Prot:P76219] [protein=TVP38/TMEM64 family inner membrane protein] [protein_id=NP_416264.4] [location=1833401..1834111]	ydjX	237	7	6	3	1	17	2.95359	2.53165	1.26582	0.421941	7.173
lcl|NC_000913.3_cds_NP_415160.1_624 [gene=tatE] [locus_tag=b0627] [db_xref=ASAP:ABE-0002153,UniProtKB/Swiss-Prot:P0A843] [protein=TatABCE protein translocation system subunit] [protein_id=NP_415160.1] [location=658947..659150]	tatE	68	2	2	1	2	7	2.94118	2.94118	1.47059	2.94118	10.2941
lcl|NC_000913.3_cds_NP_415053.1_511 [gene=ylbF] [locus_tag=b0520] [db_xref=ASAP:ABE-0001789,UniProtKB/Swiss-Prot:P0AAS5] [protein=putative anaerobic allantoin catabolic oxamate carbamoyltransferase; DUF2877 family protein] [protein_id=NP_415053.1] [location=549627..550442]	ylbF	272	8	7	5	7	27	2.94118	2.57353	1.83824	2.57353	9.92647
lcl|NC_000913.3_cds_531 [gene=renD] [locus_tag=b0542] [db_xref=ASAP:ABE-0001860,UniProtKB/Swiss-Prot:P75718] [pseudo=true] [location=join(566684..566776,568035..568247)]	renD	102	3	2	1	1	7	2.94118	1.96078	0.980392	0.980392	6.86275
lcl|NC_000913.3_cds_YP_001165308.1_538 [gene=ylcH] [locus_tag=b4588] [db_xref=UniProtKB/Swiss-Prot:Q47268] [protein=uncharacterized protein, DLP12 prophage] [protein_id=YP_001165308.1] [location=572368..572469]	ylcH	34	1	0	0	1	2	2.94118	0	0	2.94118	5.88235
lcl|NC_000913.3_cds_1493 [gene=yneL] [locus_tag=b1506] [db_xref=ASAP:ABE-0005019,UniProtKB/Swiss-Prot:P76138] [pseudo=true] [location=complement(join(1590334..1590426,1590426..1590536))]	yneL	68	2	0	1	0	3	2.94118	0	1.47059	0	4.41176
lcl|NC_000913.3_cds_1492 [gene=ydeT] [locus_tag=b1505] [db_xref=ASAP:ABE-0005017,UniProtKB/Swiss-Prot:P76137] [pseudo=true] [location=complement(1588853..1590079)]	ydeT	409	12	10	18	4	44	2.93399	2.44499	4.40098	0.977995	10.7579
lcl|NC_000913.3_cds_NP_418731.2_4230 [gene=nanC] [locus_tag=b4311] [db_xref=ASAP:ABE-0014136,UniProtKB/Swiss-Prot:P69856] [protein=N-acetylnuraminic acid outer membrane channel protein] [protein_id=NP_418731.2] [location=complement(4538785..4539501)]	nanC	239	7	4	4	0	15	2.92887	1.67364	1.67364	0	6.27615
lcl|NC_000913.3_cds_NP_417445.1_2925 [gene=yghG] [locus_tag=b2971] [db_xref=ASAP:ABE-0009748,UniProtKB/Swiss-Prot:Q46835] [protein=secretin (GspDbeta) OM localization lipoprotein pilotin] [protein_id=NP_417445.1] [location=complement(3113067..3113477)]	yghG	137	4	2	2	1	9	2.91971	1.45985	1.45985	0.729927	6.56934
lcl|NC_000913.3_cds_NP_415861.1_1332 [gene=intR] [locus_tag=b1345] [db_xref=ASAP:ABE-0004517,UniProtKB/Swiss-Prot:P76056] [protein=Rac prophage; integrase] [protein_id=NP_415861.1] [location=complement(1412000..1413235)]	intR	412	12	2	6	6	26	2.91262	0.485437	1.45631	1.45631	6.31068
lcl|NC_000913.3_cds_NP_415463.2_924 [gene=ycbV] [locus_tag=b0943] [db_xref=ASAP:ABE-0003195,UniProtKB/Swiss-Prot:P75860] [protein=putative fimbrial-like adhesin protein] [protein_id=NP_415463.2] [location=1003439..1003954]	ycbV	172	5	4	3	2	14	2.90698	2.32558	1.74419	1.16279	8.13953
lcl|NC_000913.3_cds_NP_418480.1_3973 [gene=yjbQ] [locus_tag=b4056] [db_xref=ASAP:ABE-0013286,UniProtKB/Swiss-Prot:P0AF48] [protein=thiamine phosphate synthase] [protein_id=NP_418480.1] [location=4270238..4270654]	yjbQ	139	4	4	0	4	12	2.8777	2.8777	0	2.8777	8.63309
lcl|NC_000913.3_cds_2816 [gene=ygeK] [locus_tag=b2856] [db_xref=ASAP:ABE-0009379,ASAP:ABE-0009381,UniProtKB/Swiss-Prot:Q46791] [pseudo=true] [location=complement(2994460..2995092)]	ygeK	211	6	1	6	3	16	2.8436	0.473934	2.8436	1.4218	7.58294
lcl|NC_000913.3_cds_NP_418293.2_3785 [gene=mobB] [locus_tag=b3856] [db_xref=ASAP:ABE-0012591,UniProtKB/Swiss-Prot:P32125] [protein=molybdopterin-guanine dinucleotide biosynthesis protein B] [protein_id=NP_418293.2] [location=complement(4040906..4041433)]	mobB	176	5	2	1	4	12	2.84091	1.13636	0.568182	2.27273	6.81818
lcl|NC_000913.3_cds_NP_418430.2_3921 [gene=zraP] [locus_tag=b4002] [db_xref=ASAP:ABE-0013081,UniProtKB/Swiss-Prot:P0AAA9] [protein=Zn-dependent periplasmic chaperone] [protein_id=NP_418430.2] [location=complement(4201263..4201688)]	zraP	142	4	7	6	0	17	2.8169	4.92958	4.22535	0	11.9718
lcl|NC_000913.3_cds_NP_416076.1_1547 [gene=cspF] [locus_tag=b1558] [db_xref=ASAP:ABE-0005205,UniProtKB/Swiss-Prot:P0A976] [protein=Qin prophage; cold shock protein] [protein_id=NP_416076.1] [location=1641855..1642067]	cspF	71	2	3	3	0	8	2.8169	4.22535	4.22535	0	11.2676
lcl|NC_000913.3_cds_NP_415972.1_1444 [gene=yncH] [locus_tag=b1455] [db_xref=ASAP:ABE-0004855,UniProtKB/Swiss-Prot:P76118] [protein=IPR020099 family protein] [protein_id=NP_415972.1] [location=1526940..1527152]	yncH	71	2	0	0	0	2	2.8169	0	0	0	2.8169
lcl|NC_000913.3_cds_YP_025309.2_1867 [gene=cutC] [locus_tag=b1874] [db_xref=ASAP:ABE-0006252,UniProtKB/Swiss-Prot:P67826] [protein=copper homeostasis protein] [protein_id=YP_025309.2] [location=complement(1958520..1959266)]	cutC	249	7	4	7	4	22	2.81124	1.60643	2.81124	1.60643	8.83534
lcl|NC_000913.3_cds_NP_414839.1_305 [gene=rclR] [locus_tag=b0305] [db_xref=ASAP:ABE-0001054,UniProtKB/Swiss-Prot:P77379] [protein=reactive chlorine species (RCS)-specific activator of the rcl genes] [protein_id=NP_414839.1] [location=320227..321081]	rclR	285	8	2	3	2	15	2.80702	0.701754	1.05263	0.701754	5.26316
lcl|NC_000913.3_cds_NP_418025.1_3508 [gene=xylH] [locus_tag=b3568] [db_xref=ASAP:ABE-0011650,UniProtKB/Swiss-Prot:P0AGI4] [protein=D-xylose ABC transporter permease] [protein_id=NP_418025.1] [location=3733720..3734901]	xylH	394	11	22	10	5	48	2.79188	5.58376	2.53807	1.26904	12.1827
lcl|NC_000913.3_cds_YP_588460.1_2112 [gene=yohO] [locus_tag=b4542] [db_xref=ASAP:ABE-0285063,UniProtKB/Swiss-Prot:Q2EES6] [protein=putative membrane protein] [protein_id=YP_588460.1] [location=2215657..2215764]	yohO	36	1	3	2	1	7	2.77778	8.33333	5.55556	2.77778	19.4444
lcl|NC_000913.3_cds_NP_417081.2_2570 [gene=yfiM] [locus_tag=b2586] [db_xref=ASAP:ABE-0008513,UniProtKB/Swiss-Prot:P46126] [protein=putative lipoprotein] [protein_id=NP_417081.2] [location=2724128..2724451]	yfiM	108	3	2	1	4	10	2.77778	1.85185	0.925926	3.7037	9.25926
lcl|NC_000913.3_cds_YP_025298.1_1198 [gene=ldrB] [locus_tag=b4421] [db_xref=ASAP:ABE-0047281,UniProtKB/Swiss-Prot:Q6BF87] [protein=toxic polypeptide, small] [protein_id=YP_025298.1] [location=complement(1269703..1269810)]	ldrB	36	1	1	0	0	2	2.77778	2.77778	0	0	5.55556
lcl|NC_000913.3_cds_NP_418044.1_3529 [gene=yiaW] [locus_tag=b3587] [db_xref=ASAP:ABE-0011714,UniProtKB/Swiss-Prot:P0ADK4] [protein=DUF3302 family inner membrane protein] [protein_id=NP_418044.1] [location=complement(3754105..3754428)]	yiaW	108	3	0	1	2	6	2.77778	0	0.925926	1.85185	5.55556
lcl|NC_000913.3_cds_YP_025297.1_1197 [gene=ldrA] [locus_tag=b4419] [db_xref=ASAP:ABE-0047280,UniProtKB/Swiss-Prot:Q6BF86] [protein=toxic polypeptide, small] [protein_id=YP_025297.1] [location=complement(1269168..1269275)]	ldrA	36	1	0	0	0	1	2.77778	0	0	0	2.77778
lcl|NC_000913.3_cds_YP_025299.1_1199 [gene=ldrC] [locus_tag=b4423] [db_xref=ASAP:ABE-0047282,UniProtKB/Swiss-Prot:Q6BF86] [protein=toxic polypeptide, small] [protein_id=YP_025299.1] [location=complement(1270238..1270345)]	ldrC	36	1	0	0	0	1	2.77778	0	0	0	2.77778
lcl|NC_000913.3_cds_NP_417082.1_2571 [gene=kgtP] [locus_tag=b2587] [db_xref=ASAP:ABE-0008515,UniProtKB/Swiss-Prot:P0AEX3] [protein=alpha-ketoglutarate transporter] [protein_id=NP_417082.1] [location=complement(2724448..2725746)]	kgtP	433	12	9	14	5	40	2.77136	2.07852	3.23326	1.15473	9.23788
lcl|NC_000913.3_cds_YP_026210.1_3221 [gene=yrdD] [locus_tag=b3283] [db_xref=ASAP:ABE-0010768,UniProtKB/Swiss-Prot:P45771] [protein=ssDNA-binding protein, function unknown] [protein_id=YP_026210.1] [location=complement(3431420..3431962)]	yrdD	181	5	3	4	3	15	2.76243	1.65746	2.20994	1.65746	8.28729
lcl|NC_000913.3_cds_NP_418727.1_4224 [gene=yjhQ] [locus_tag=b4307] [db_xref=ASAP:ABE-0014119,UniProtKB/Swiss-Prot:P39368] [protein=GNAT family putative N-acetyltransferase] [protein_id=NP_418727.1] [location=complement(4533239..4533784)]	yjhQ	182	5	8	0	3	16	2.74725	4.3956	0	1.64835	8.79121
lcl|NC_000913.3_cds_NP_414565.1_23 [gene=yaaY] [locus_tag=b0024] [db_xref=ASAP:ABE-0000089,UniProtKB/Swiss-Prot:P75620] [protein=uncharacterized protein] [protein_id=NP_414565.1] [location=21181..21399]	yaaY	73	2	2	2	1	7	2.73973	2.73973	2.73973	1.36986	9.58904
lcl|NC_000913.3_cds_NP_417310.1_2793 [gene=ygdR] [locus_tag=b2833] [db_xref=ASAP:ABE-0009293,UniProtKB/Swiss-Prot:P65294] [protein=DUF903 family verified lipoprotein] [protein_id=NP_417310.1] [location=2971271..2971489]	ygdR	73	2	1	1	2	6	2.73973	1.36986	1.36986	2.73973	8.21918
lcl|NC_000913.3_cds_NP_418019.4_3502 [gene=yiaA] [locus_tag=b3562] [db_xref=ASAP:ABE-0011632,UniProtKB/Swiss-Prot:P0ADJ8] [protein=YiaAB family inner membrane protein, tandem domains] [protein_id=NP_418019.4] [location=complement(3726924..3727361)]	yiaA	146	4	1	5	1	11	2.73973	0.684932	3.42466	0.684932	7.53425
lcl|NC_000913.3_cds_3541 [gene=yibV] [locus_tag=b4615] [db_xref=UniProtKB/Swiss-Prot:A5A625] [pseudo=true] [location=join(3769345..3769671,3769673..3769783)]	yibV	146	4	0	0	0	4	2.73973	0	0	0	2.73973
lcl|NC_000913.3_cds_NP_416488.1_1963 [gene=shiA] [locus_tag=b1981] [db_xref=ASAP:ABE-0006572,UniProtKB/Swiss-Prot:P76350] [protein=shikimate transporter] [protein_id=NP_416488.1] [location=2053643..2054959]	shiA	439	12	14	15	4	45	2.73349	3.18907	3.41686	0.911162	10.2506
lcl|NC_000913.3_cds_NP_418697.1_4190 [gene=yjgZ] [locus_tag=b4277] [db_xref=ASAP:ABE-0014018,UniProtKB/Swiss-Prot:P39351] [protein=uncharacterized protein] [protein_id=NP_418697.1] [location=4501260..4501589]	yjgZ	110	3	5	2	3	13	2.72727	4.54545	1.81818	2.72727	11.8182
lcl|NC_000913.3_cds_4200 [gene=yjhV] [locus_tag=b4286] [db_xref=ASAP:ABE-0014055,UniProtKB/Swiss-Prot:Q47719] [pseudo=true] [location=4509804..4510133]	yjhV	110	3	2	3	1	9	2.72727	1.81818	2.72727	0.909091	8.18182
lcl|NC_000913.3_cds_NP_415590.1_1050 [gene=flgA] [locus_tag=b1072] [db_xref=ASAP:ABE-0003637,UniProtKB/Swiss-Prot:P75933] [protein=assembly protein for flagellar basal-body periplasmic P ring] [protein_id=NP_415590.1] [location=complement(1130204..1130863)]	flgA	220	6	3	3	3	15	2.72727	1.36364	1.36364	1.36364	6.81818
lcl|NC_000913.3_cds_NP_415946.1_1416 [gene=tehA] [locus_tag=b1429] [db_xref=ASAP:ABE-0004770,UniProtKB/Swiss-Prot:P25396] [protein=potassium-tellurite ethidium and proflavin transporter] [protein_id=NP_415946.1] [location=1500573..1501565]	tehA	331	9	9	8	5	31	2.71903	2.71903	2.41692	1.51057	9.36556
lcl|NC_000913.3_cds_NP_415077.1_536 [gene=ybcL] [locus_tag=b0545] [db_xref=ASAP:ABE-0001869,UniProtKB/Swiss-Prot:P77368] [protein=inactive polymorphonuclear leukocyte migration suppressor; DLP12 prophage; UPF0098 family secreted protein] [protein_id=NP_415077.1] [location=570893..571444]	ybcL	184	5	4	8	3	20	2.71739	2.17391	4.34783	1.63043	10.8696
lcl|NC_000913.3_cds_1496 [gene=yneO] [locus_tag=b4696] [db_xref=ASAP:ABE-0005037,UniProtKB/Swiss-Prot:P32051] [pseudo=true] [location=complement(join(1592665..1594125,1594127..1597987))]	yneO	1774	48	79	90	53	270	2.70575	4.45321	5.07328	2.9876	15.2198
lcl|NC_000913.3_cds_244 [gene=ykfL] [locus_tag=b4627] [db_xref=EcoGene:EG14378,GeneID:5625553] [pseudo=true] [location=complement(266553..266774)]	ykfL	74	2	3	3	1	9	2.7027	4.05405	4.05405	1.35135	12.1622
lcl|NC_000913.3_cds_NP_417291.1_2774 [gene=csdE] [locus_tag=b2811] [db_xref=ASAP:ABE-0009220,UniProtKB/Swiss-Prot:P0AGF2] [protein=CsdA-binding activator; Fe-S protein] [protein_id=NP_417291.1] [location=2944542..2944985]	csdE	148	4	4	0	4	12	2.7027	2.7027	0	2.7027	8.10811
lcl|NC_000913.3_cds_NP_417499.1_2977 [gene=ygiZ] [locus_tag=b3027] [db_xref=ASAP:ABE-0009940,UniProtKB/Swiss-Prot:Q46867] [protein=inner membrane protein] [protein_id=NP_417499.1] [location=complement(3171879..3172211)]	ygiZ	111	3	1	2	0	6	2.7027	0.900901	1.8018	0	5.40541
lcl|NC_000913.3_cds_NP_414557.1_15 [gene=insL1] [locus_tag=b0016] [db_xref=ASAP:ABE-0000058,UniProtKB/Swiss-Prot:P0CF91] [protein=IS186 transposase] [protein_id=NP_414557.1] [location=15445..16557]	insL1	371	10	6	7	6	29	2.69542	1.61725	1.88679	1.61725	7.81671
lcl|NC_000913.3_cds_NP_415114.1_579 [gene=insL1] [locus_tag=b0582] [db_xref=ASAP:ABE-0002007,UniProtKB/Swiss-Prot:P0CF92] [protein=IS186 transposase] [protein_id=NP_415114.1] [location=608065..609177]	insL1	371	10	6	7	6	29	2.69542	1.61725	1.88679	1.61725	7.81671
lcl|NC_000913.3_cds_NP_416895.2_2379 [gene=insL1] [locus_tag=b2394] [db_xref=ASAP:ABE-0007897,UniProtKB/Swiss-Prot:P0CF93] [protein=IS186 transposase] [protein_id=NP_416895.2] [location=2514331..2515443]	insL1	371	10	6	7	6	29	2.69542	1.61725	1.88679	1.61725	7.81671
lcl|NC_000913.3_cds_YP_025310.1_1921 [gene=yedK] [locus_tag=b1931] [db_xref=ASAP:ABE-0006428,UniProtKB/Swiss-Prot:P76318] [protein=DUF159 family protein] [protein_id=YP_025310.1] [location=2009821..2010489]	yedK	223	6	5	6	0	17	2.69058	2.24215	2.69058	0	7.62332
lcl|NC_000913.3_cds_NP_417598.1_3075 [gene=prlF] [locus_tag=b3129] [db_xref=ASAP:ABE-0010287,UniProtKB/Swiss-Prot:P15373] [protein=antitoxin of the SohA(PrlF)-YhaV toxin-antitoxin system] [protein_id=NP_417598.1] [location=3277002..3277337]	prlF	112	3	3	1	1	8	2.67857	2.67857	0.892857	0.892857	7.14286
lcl|NC_000913.3_cds_NP_415881.1_1352 [gene=trkG] [locus_tag=b1363] [db_xref=ASAP:ABE-0004567,UniProtKB/Swiss-Prot:P23849] [protein=Rac prophage; potassium transporter subunit] [protein_id=NP_415881.1] [location=1423782..1425239]	trkG	486	13	2	18	9	42	2.6749	0.411523	3.7037	1.85185	8.64198
lcl|NC_000913.3_cds_NP_415964.1_1436 [gene=ydcZ] [locus_tag=b1447] [db_xref=ASAP:ABE-0004823,UniProtKB/Swiss-Prot:P76111] [protein=DUF606 family inner membrane protein] [protein_id=NP_415964.1] [location=complement(1517882..1518331)]	ydcZ	150	4	8	2	2	16	2.66667	5.33333	1.33333	1.33333	10.6667
lcl|NC_000913.3_cds_YP_026211.1_3223 [gene=smf] [locus_tag=b4473] [db_xref=ASAP:ABE-0174103,UniProtKB/Swiss-Prot:P30852] [protein=DNA recombination-mediator A family protein] [protein_id=YP_026211.1] [location=complement(3432436..3433560)]	smf	375	10	8	6	7	31	2.66667	2.13333	1.6	1.86667	8.26667
lcl|NC_000913.3_cds_NP_415663.1_1122 [gene=cohE] [locus_tag=b1145] [db_xref=ASAP:ABE-0003851,UniProtKB/Swiss-Prot:P75974] [protein=e14 prophage; repressor protein phage e14] [protein_id=NP_415663.1] [location=complement(1202259..1202933)]	cohE	225	6	1	8	3	18	2.66667	0.444444	3.55556	1.33333	8
lcl|NC_000913.3_cds_NP_415299.1_760 [gene=bioD] [locus_tag=b0778] [db_xref=ASAP:ABE-0002650,UniProtKB/Swiss-Prot:P13000] [protein=dethiobiotin synthetase] [protein_id=NP_415299.1] [location=812270..812947]	bioD	226	6	6	5	1	18	2.65487	2.65487	2.21239	0.442478	7.9646
lcl|NC_000913.3_cds_NP_416028.3_1497 [gene=lsrK] [locus_tag=b1511] [db_xref=ASAP:ABE-0005041,UniProtKB/Swiss-Prot:P77432] [protein=autoinducer-2 (AI-2) kinase] [protein_id=NP_416028.3] [location=complement(1598617..1600209)]	lsrK	531	14	19	5	5	43	2.63653	3.57815	0.94162	0.94162	8.09793
lcl|NC_000913.3_cds_NP_418750.2_4249 [gene=yjiH] [locus_tag=b4330] [db_xref=ASAP:ABE-0014201,UniProtKB/Swiss-Prot:P39379] [protein=nucleoside recognition pore and gate family putative inner membrane transporter] [protein_id=NP_418750.2] [location=complement(4559997..4560680)]	yjiH	228	6	7	8	7	28	2.63158	3.07018	3.50877	3.07018	12.2807
lcl|NC_000913.3_cds_NP_418097.1_3587 [gene=dut] [locus_tag=b3640] [db_xref=ASAP:ABE-0011899,UniProtKB/Swiss-Prot:P06968] [protein=deoxyuridinetriphosphatase] [protein_id=NP_418097.1] [location=3813932..3814387]	dut	152	4	5	7	2	18	2.63158	3.28947	4.60526	1.31579	11.8421
lcl|NC_000913.3_cds_YP_588444.1_723 [gene=cydX] [locus_tag=b4515] [db_xref=ASAP:ABE-0285036,UniProtKB/Swiss-Prot:P56100] [protein=cytochrome d (bd-I) ubiquinol oxidase subunit X] [protein_id=YP_588444.1] [location=774196..774309]	cydX	38	1	1	1	1	4	2.63158	2.63158	2.63158	2.63158	10.5263
lcl|NC_000913.3_cds_NP_415749.1_1214 [gene=ychJ] [locus_tag=b1233] [db_xref=ASAP:ABE-0004140,UniProtKB/Swiss-Prot:P37052] [protein=UPF0225 family protein] [protein_id=NP_415749.1] [location=complement(1288674..1289132)]	ychJ	153	4	1	10	0	15	2.61438	0.653595	6.53595	0	9.80392
lcl|NC_000913.3_cds_NP_414634.1_90 [gene=ddlB] [locus_tag=b0092] [db_xref=ASAP:ABE-0000326,UniProtKB/Swiss-Prot:P07862] [protein=D-alanine:D-alanine ligase] [protein_id=NP_414634.1] [location=102233..103153]	ddlB	307	8	6	14	3	31	2.60586	1.9544	4.56026	0.977199	10.0977
lcl|NC_000913.3_cds_NP_415144.1_609 [gene=rna] [locus_tag=b0611] [db_xref=ASAP:ABE-0002107,UniProtKB/Swiss-Prot:P21338] [protein=ribonuclease I] [protein_id=NP_415144.1] [location=complement(644197..645003)]	rna	269	7	3	10	0	20	2.60223	1.11524	3.71747	0	7.43494
lcl|NC_000913.3_cds_NP_415511.1_973 [gene=ymcE] [locus_tag=b0991] [db_xref=ASAP:ABE-0003349,UniProtKB/Swiss-Prot:P0AAA5] [protein=cold shock gene] [protein_id=NP_415511.1] [location=1051847..1052077]	ymcE	77	2	0	0	1	3	2.5974	0	0	1.2987	3.8961
lcl|NC_000913.3_cds_NP_415026.1_485 [gene=ybbO] [locus_tag=b0493] [db_xref=ASAP:ABE-0001709,UniProtKB/Swiss-Prot:P0AFP4] [protein=putative oxidoreductase] [protein_id=NP_415026.1] [location=complement(518340..519149)]	ybbO	270	7	7	6	4	24	2.59259	2.59259	2.22222	1.48148	8.88889
lcl|NC_000913.3_cds_NP_417612.1_3089 [gene=yraI] [locus_tag=b3143] [db_xref=ASAP:ABE-0010331,UniProtKB/Swiss-Prot:P42914] [protein=putative periplasmic pilin chaperone] [protein_id=NP_417612.1] [location=3288090..3288785]	yraI	232	6	6	1	1	14	2.58621	2.58621	0.431034	0.431034	6.03448
lcl|NC_000913.3_cds_NP_415120.1_586 [gene=fepC] [locus_tag=b0588] [db_xref=ASAP:ABE-0002025,UniProtKB/Swiss-Prot:P23878] [protein=ferrienterobactin ABC transporter ATPase] [protein_id=NP_415120.1] [location=complement(619384..620199)]	fepC	272	7	7	4	3	21	2.57353	2.57353	1.47059	1.10294	7.72059
lcl|NC_000913.3_cds_NP_416174.1_1647 [gene=ydhP] [locus_tag=b1657] [db_xref=ASAP:ABE-0005540,UniProtKB/Swiss-Prot:P77389] [protein=putative MFS transporter, inner membrane protein] [protein_id=NP_416174.1] [location=complement(1736121..1737290)]	ydhP	390	10	13	15	5	43	2.5641	3.33333	3.84615	1.28205	11.0256
lcl|NC_000913.3_cds_NP_418172.1_3665 [gene=cbrB] [locus_tag=b3716] [db_xref=ASAP:ABE-0012156,UniProtKB/Swiss-Prot:P31468] [protein=PRK09823 family inner membrane protein, creBC regulon] [protein_id=NP_418172.1] [location=3897506..3897973]	cbrB	156	4	3	6	1	14	2.5641	1.92308	3.84615	0.641026	8.97436
lcl|NC_000913.3_cds_NP_417577.1_3056 [gene=yhaK] [locus_tag=b3106] [db_xref=ASAP:ABE-0010217,UniProtKB/Swiss-Prot:P42624] [protein=redox-sensitive bicupin] [protein_id=NP_417577.1] [location=3254319..3255020]	yhaK	234	6	4	4	3	17	2.5641	1.7094	1.7094	1.28205	7.26496
lcl|NC_000913.3_cds_1447 [gene=yncI] [locus_tag=b1459] [db_xref=ASAP:ABE-0004865,ASAP:ABE-0004868,UniProtKB/Swiss-Prot:P76119] [pseudo=true] [location=join(1530586..1531323,1531325..1531639)]	yncI	351	9	5	6	2	22	2.5641	1.4245	1.7094	0.569801	6.26781
lcl|NC_000913.3_cds_NP_415893.2_1361 [gene=ynaE] [locus_tag=b1375] [db_xref=ASAP:ABE-0004602,UniProtKB/Swiss-Prot:P76073] [protein=cold shock protein, Rac prophage] [protein_id=NP_415893.2] [location=complement(1433991..1434224)]	ynaE	78	2	0	1	1	4	2.5641	0	1.28205	1.28205	5.12821
lcl|NC_000913.3_cds_NP_416062.2_1531 [gene=ydfK] [locus_tag=b1544] [db_xref=ASAP:ABE-0005161,UniProtKB/Swiss-Prot:P76154] [protein=cold shock protein, function unknown, Qin prophage] [protein_id=NP_416062.2] [location=1633072..1633305]	ydfK	78	2	0	1	1	4	2.5641	0	1.28205	1.28205	5.12821
lcl|NC_000913.3_cds_NP_415950.4_1421 [gene=ydcO] [locus_tag=b1433] [db_xref=ASAP:ABE-0004780,UniProtKB/Swiss-Prot:P76103] [protein=BenE family inner membrane putative transporter] [protein_id=NP_415950.4] [location=complement(1504905..1506080)]	ydcO	392	10	11	9	6	36	2.55102	2.80612	2.29592	1.53061	9.18367
lcl|NC_000913.3_cds_NP_417303.1_2786 [gene=ppdA] [locus_tag=b2826] [db_xref=ASAP:ABE-0009266,UniProtKB/Swiss-Prot:P33554] [protein=putative prepilin peptidase-dependent protein] [protein_id=NP_417303.1] [location=complement(2963707..2964177)]	ppdA	157	4	4	1	3	12	2.54777	2.54777	0.636943	1.91083	7.64331
lcl|NC_000913.3_cds_NP_416520.1_2000 [gene=yeeZ] [locus_tag=b2016] [db_xref=ASAP:ABE-0006702,UniProtKB/Swiss-Prot:P0AD12] [protein=putative epimerase] [protein_id=NP_416520.1] [location=complement(2088304..2089128)]	yeeZ	275	7	12	5	4	28	2.54545	4.36364	1.81818	1.45455	10.1818
lcl|NC_000913.3_cds_NP_416505.2_1982 [gene=yeeR] [locus_tag=b2001] [db_xref=ASAP:ABE-0006648,UniProtKB/Swiss-Prot:P76361] [protein=CP4-44 prophage; putative membrane protein] [protein_id=NP_416505.2] [location=2074779..2076311]	yeeR	511	13	8	9	8	38	2.54403	1.56556	1.76125	1.56556	7.4364
lcl|NC_000913.3_cds_NP_416537.1_2018 [gene=wbbJ] [locus_tag=b2033] [db_xref=ASAP:ABE-0006749,UniProtKB/Swiss-Prot:P37750] [protein=putative lipopolysaccharide biosynthesis O-acetyl transferase] [protein_id=NP_416537.1] [location=complement(2104494..2105084)]	wbbJ	197	5	3	10	0	18	2.53807	1.52284	5.07614	0	9.13706
lcl|NC_000913.3_cds_NP_414930.3_389 [gene=araJ] [locus_tag=b0396] [db_xref=ASAP:ABE-0001378,UniProtKB/Swiss-Prot:P23910] [protein=L-arabinose-inducible putative transporter, MFS family] [protein_id=NP_414930.3] [location=complement(411297..412481)]	araJ	395	10	14	10	10	44	2.53165	3.5443	2.53165	2.53165	11.1392
lcl|NC_000913.3_cds_NP_415682.1_1143 [gene=ycgZ] [locus_tag=b1164] [db_xref=ASAP:ABE-0003907,UniProtKB/Swiss-Prot:P75991] [protein=RcsB connector protein for regulation of biofilm and acid-resistance] [protein_id=NP_415682.1] [location=1215789..1216025]	ycgZ	79	2	0	0	3	5	2.53165	0	0	3.79747	6.32911
lcl|NC_000913.3_cds_NP_416160.1_1633 [gene=ydhI] [locus_tag=b1643] [db_xref=ASAP:ABE-0005499,UniProtKB/Swiss-Prot:P64471] [protein=DUF1656 family putative inner membrane efflux pump associated protein] [protein_id=NP_416160.1] [location=1721025..1721261]	ydhI	79	2	1	2	0	5	2.53165	1.26582	2.53165	0	6.32911
lcl|NC_000913.3_cds_NP_418745.3_4244 [gene=yjiC] [locus_tag=b4325] [db_xref=ASAP:ABE-0014181,UniProtKB/Swiss-Prot:P39374] [protein=uncharacterized protein] [protein_id=NP_418745.3] [location=complement(4555490..4556320)]	yjiC	277	7	3	11	1	22	2.52708	1.08303	3.97112	0.361011	7.94224
lcl|NC_000913.3_cds_NP_415720.1_1183 [gene=ycgV] [locus_tag=b1202] [db_xref=ASAP:ABE-0004035,UniProtKB/Swiss-Prot:P76017] [protein=putative adhesin] [protein_id=NP_415720.1] [location=complement(1253085..1255952)]	ycgV	956	24	44	40	17	125	2.51046	4.60251	4.1841	1.77824	13.0753
lcl|NC_000913.3_cds_NP_416490.1_1965 [gene=yeeN] [locus_tag=b1983] [db_xref=ASAP:ABE-0006582,UniProtKB/Swiss-Prot:P0A8A2] [protein=UPF0082 family protein] [protein_id=NP_416490.1] [location=2056858..2057574]	yeeN	239	6	6	7	2	21	2.51046	2.51046	2.92887	0.83682	8.78661
lcl|NC_000913.3_cds_NP_417226.1_2709 [gene=ispF] [locus_tag=b2746] [db_xref=ASAP:ABE-0009013,UniProtKB/Swiss-Prot:P62617] [protein=2C-methyl-D-erythritol 2,4-cyclodiphosphate synthase] [protein_id=NP_417226.1] [location=complement(2871301..2871780)]	ispF	160	4	8	5	3	20	2.5	5	3.125	1.875	12.5
lcl|NC_000913.3_cds_NP_415621.3_1081 [gene=hinT] [locus_tag=b1103] [db_xref=ASAP:ABE-0003729,UniProtKB/Swiss-Prot:P0ACE7] [protein=purine nucleoside phosphoramidase, dadA activator protein] [protein_id=NP_415621.3] [location=1161885..1162244]	hinT	120	3	3	3	0	9	2.5	2.5	2.5	0	7.5
lcl|NC_000913.3_cds_NP_416650.1_2130 [gene=yeiS] [locus_tag=b2145] [db_xref=ASAP:ABE-0007093,UniProtKB/Swiss-Prot:P64536] [protein=DUF2542 family protein] [protein_id=NP_416650.1] [location=2233600..2233839]	yeiS	80	2	4	0	0	6	2.5	5	0	0	7.5
lcl|NC_000913.3_cds_NP_417924.1_3403 [gene=yhhM] [locus_tag=b3467] [db_xref=ASAP:ABE-0011325,UniProtKB/Swiss-Prot:P37615] [protein=DUF2500 family protein] [protein_id=NP_417924.1] [location=complement(3605251..3605610)]	yhhM	120	3	4	1	0	8	2.5	3.33333	0.833333	0	6.66667
lcl|NC_000913.3_cds_1149 [gene=ycgH] [locus_tag=b4491] [db_xref=ASAP:ABE-0003921,ASAP:ABE-0003924,ASAP:ABE-0285092] [pseudo=true] [location=join(1219601..1222174,1222174..1222248)]	ycgH	883	22	19	35	13	89	2.49151	2.15176	3.96376	1.47225	10.0793
lcl|NC_000913.3_cds_NP_414749.2_203 [gene=yafS] [locus_tag=b0213] [db_xref=ASAP:ABE-0000713,UniProtKB/Swiss-Prot:P75672] [protein=putative S-adenosyl-L-methionine-dependent methyltransferase] [protein_id=NP_414749.2] [location=234816..235538]	yafS	241	6	4	2	0	12	2.48963	1.65975	0.829876	0	4.97925
lcl|NC_000913.3_cds_NP_417016.4_2503 [gene=sseA] [locus_tag=b2521] [db_xref=ASAP:ABE-0008299,UniProtKB/Swiss-Prot:P31142] [protein=3-mercaptopyruvate sulfurtransferase] [protein_id=NP_417016.4] [location=2652494..2653339]	sseA	282	7	8	7	1	23	2.48227	2.83688	2.48227	0.35461	8.15603
lcl|NC_000913.3_cds_NP_416778.2_2260 [gene=yfbP] [locus_tag=b2275] [db_xref=ASAP:ABE-0007524,UniProtKB/Swiss-Prot:P76486] [protein=TPR-like repeats-containing protein] [protein_id=NP_416778.2] [location=2389116..2389964]	yfbP	283	7	4	4	1	16	2.4735	1.41343	1.41343	0.353357	5.65371
lcl|NC_000913.3_cds_2221 [gene=yfaH] [locus_tag=b2238] [db_xref=ASAP:ABE-0007397,UniProtKB/Swiss-Prot:P45505] [pseudo=true] [location=2349651..2349893]	yfaH	81	2	2	1	0	5	2.46914	2.46914	1.23457	0	6.17284
lcl|NC_000913.3_cds_NP_417930.2_3409 [gene=yhhS] [locus_tag=b3473] [db_xref=ASAP:ABE-0011344,UniProtKB/Swiss-Prot:P37621] [protein=putative arabinose efflux transporter] [protein_id=NP_417930.2] [location=complement(3610516..3611733)]	yhhS	406	10	20	9	12	51	2.46305	4.92611	2.21675	2.95567	12.5616
lcl|NC_000913.3_cds_NP_415598.3_1058 [gene=flgI] [locus_tag=b1080] [db_xref=ASAP:ABE-0003656,UniProtKB/Swiss-Prot:P0A6S3] [protein=putative flagellar basal body protein] [protein_id=NP_415598.3] [location=1136274..1137371]	flgI	366	9	13	10	5	37	2.45902	3.55191	2.73224	1.36612	10.1093
lcl|NC_000913.3_cds_NP_416472.2_1950 [gene=yedR] [locus_tag=b1963] [db_xref=ASAP:ABE-0006514,UniProtKB/Swiss-Prot:P76334] [protein=inner membrane protein] [protein_id=NP_416472.2] [location=complement(2033119..2033484)]	yedR	122	3	5	2	2	12	2.45902	4.09836	1.63934	1.63934	9.83607
lcl|NC_000913.3_cds_NP_416632.1_2113 [gene=yehW] [locus_tag=b2128] [db_xref=ASAP:ABE-0007032,UniProtKB/Swiss-Prot:P33359] [protein=putative ABC transporter permease] [protein_id=NP_416632.1] [location=complement(2215745..2216476)]	yehW	244	6	4	7	4	21	2.45902	1.63934	2.86885	1.63934	8.60656
lcl|NC_000913.3_cds_NP_414894.2_357 [gene=insC1] [locus_tag=b0360] [db_xref=ASAP:ABE-0001237,UniProtKB/Swiss-Prot:P0CF40] [protein=IS2 repressor TnpA] [protein_id=NP_414894.2] [location=381351..381716]	insC1	122	3	1	1	4	9	2.45902	0.819672	0.819672	3.27869	7.37705
lcl|NC_000913.3_cds_NP_415921.2_1392 [gene=insC1] [locus_tag=b1403] [db_xref=ASAP:ABE-0004685,UniProtKB/Swiss-Prot:P0CF41] [protein=IS2 repressor TnpA] [protein_id=NP_415921.2] [location=complement(1468784..1469149)]	insC1	122	3	1	1	4	9	2.45902	0.819672	0.819672	3.27869	7.37705
lcl|NC_000913.3_cds_YP_026163.2_1979 [gene=insC1] [locus_tag=b1997] [db_xref=ASAP:ABE-0006631,UniProtKB/Swiss-Prot:P0CF42] [protein=IS2 repressor TnpA] [protein_id=YP_026163.2] [location=complement(2069815..2070180)]	insC1	122	3	1	1	4	9	2.45902	0.819672	0.819672	3.27869	7.37705
lcl|NC_000913.3_cds_NP_417338.3_2820 [gene=insC1] [locus_tag=b2861] [db_xref=ASAP:ABE-0009397,UniProtKB/Swiss-Prot:P0CF43] [protein=IS2 repressor TnpA] [protein_id=NP_417338.3] [location=complement(2997235..2997600)]	insC1	122	3	1	1	4	9	2.45902	0.819672	0.819672	3.27869	7.37705
lcl|NC_000913.3_cds_NP_417516.3_2994 [gene=insC1] [locus_tag=b3044] [db_xref=ASAP:ABE-0009997,UniProtKB/Swiss-Prot:P0CF44] [protein=IS2 repressor TnpA] [protein_id=NP_417516.3] [location=3186187..3186552]	insC1	122	3	1	1	4	9	2.45902	0.819672	0.819672	3.27869	7.37705
lcl|NC_000913.3_cds_NP_418692.2_4187 [gene=insC1] [locus_tag=b4272] [db_xref=ASAP:ABE-0013999,UniProtKB/Swiss-Prot:P0CF45] [protein=IS2 repressor TnpA] [protein_id=NP_418692.2] [location=4498272..4498637]	insC1	122	3	1	1	4	9	2.45902	0.819672	0.819672	3.27869	7.37705
lcl|NC_000913.3_cds_NP_415177.4_641 [gene=ybeQ] [locus_tag=b0644] [db_xref=ASAP:ABE-0002201,UniProtKB/Swiss-Prot:P77234] [protein=Sel1 family TPR-like repeat protein] [protein_id=NP_415177.4] [location=complement(675570..676547)]	ybeQ	326	8	9	3	5	25	2.45399	2.76074	0.920245	1.53374	7.66871
lcl|NC_000913.3_cds_NP_417249.4_2732 [gene=ygcQ] [locus_tag=b2769] [db_xref=ASAP:ABE-0009077,UniProtKB/Swiss-Prot:Q46907] [protein=putative flavoprotein] [protein_id=NP_417249.4] [location=complement(2894919..2895779)]	ygcQ	287	7	8	5	1	21	2.43902	2.78746	1.74216	0.348432	7.31707
lcl|NC_000913.3_cds_NP_415305.1_766 [gene=moaD] [locus_tag=b0784] [db_xref=ASAP:ABE-0002675,UniProtKB/Swiss-Prot:P30748] [protein=molybdopterin synthase, small subunit] [protein_id=NP_415305.1] [location=819048..819293]	moaD	82	2	2	1	0	5	2.43902	2.43902	1.21951	0	6.09756
lcl|NC_000913.3_cds_NP_418103.4_3593 [gene=yicG] [locus_tag=b3646] [db_xref=ASAP:ABE-0011921,UniProtKB/Swiss-Prot:P0AGM2] [protein=UPF0126 family inner membrane protein] [protein_id=NP_418103.4] [location=3818874..3819491]	yicG	206	5	10	1	4	20	2.42718	4.85437	0.485437	1.94175	9.70874
lcl|NC_000913.3_cds_NP_415238.1_699 [gene=ybgI] [locus_tag=b0710] [db_xref=ASAP:ABE-0002424,UniProtKB/Swiss-Prot:P0AFP6] [protein=NIF3 family metal-binding protein] [protein_id=NP_415238.1] [location=742827..743570]	ybgI	248	6	12	5	2	25	2.41935	4.83871	2.01613	0.806452	10.0806
lcl|NC_000913.3_cds_NP_416032.1_1501 [gene=lsrD] [locus_tag=b1515] [db_xref=ASAP:ABE-0005061,UniProtKB/Swiss-Prot:P0AFS1] [protein=autoinducer 2 import system permease protein] [protein_id=NP_416032.1] [location=1604047..1605039]	lsrD	331	8	8	15	6	37	2.41692	2.41692	4.53172	1.81269	11.1782
lcl|NC_000913.3_cds_NP_418700.2_4193 [gene=yjhC] [locus_tag=b4280] [db_xref=ASAP:ABE-0014027,UniProtKB/Swiss-Prot:P39353] [protein=GFO/IDH/MOCA family putative oxidoreductase. NAD(P)-dependent] [protein_id=NP_418700.2] [location=4505287..4506405]	yjhC	373	9	9	10	4	32	2.41287	2.41287	2.68097	1.07239	8.57909
lcl|NC_000913.3_cds_4196 [gene=yjhE] [locus_tag=b4282] [db_xref=ASAP:ABE-0014033,UniProtKB/Swiss-Prot:P39355] [pseudo=true] [location=4506861..4507109]	yjhE	83	2	2	3	1	8	2.40964	2.40964	3.61446	1.20482	9.63855
lcl|NC_000913.3_cds_NP_417263.1_2746 [gene=mazE] [locus_tag=b2783] [db_xref=ASAP:ABE-0009122,UniProtKB/Swiss-Prot:P0AE72] [protein=antitoxin of the ChpA-ChpR toxin-antitoxin system] [protein_id=NP_417263.1] [location=complement(2911091..2911339)]	mazE	83	2	1	0	0	3	2.40964	1.20482	0	0	3.61446
lcl|NC_000913.3_cds_NP_417258.4_2741 [gene=ygcG] [locus_tag=b2778] [db_xref=ASAP:ABE-0009108,UniProtKB/Swiss-Prot:P55140] [protein=TPM domain protein, putative phosphatase] [protein_id=NP_417258.4] [location=2905711..2906583]	ygcG	291	7	8	5	3	23	2.4055	2.74914	1.71821	1.03093	7.90378
lcl|NC_000913.3_cds_NP_418709.1_4203 [gene=fecC] [locus_tag=b4289] [db_xref=ASAP:ABE-0014063,UniProtKB/Swiss-Prot:P15030] [protein=ferric citrate ABC transporter permease] [protein_id=NP_418709.1] [location=complement(4512411..4513409)]	fecC	333	8	14	4	3	29	2.4024	4.2042	1.2012	0.900901	8.70871
lcl|NC_000913.3_cds_NP_416224.1_1698 [gene=btuD] [locus_tag=b1709] [db_xref=ASAP:ABE-0005707,UniProtKB/Swiss-Prot:P06611] [protein=vitamin B12 ABC transporter ATPase] [protein_id=NP_416224.1] [location=complement(1792809..1793558)]	btuD	250	6	4	5	6	21	2.4	1.6	2	2.4	8.4
lcl|NC_000913.3_cds_NP_416355.1_1833 [gene=yobA] [locus_tag=b1841] [db_xref=ASAP:ABE-0006123,UniProtKB/Swiss-Prot:P0AA57] [protein=CopC family protein] [protein_id=NP_416355.1] [location=complement(1924595..1924969)]	yobA	125	3	0	2	2	7	2.4	0	1.6	1.6	5.6
lcl|NC_000913.3_cds_4260 [gene=yjiT] [locus_tag=b4342] [db_xref=ASAP:ABE-0014239,UniProtKB/Swiss-Prot:P39391] [pseudo=true] [location=4572414..4573916]	yjiT	501	12	4	11	6	33	2.39521	0.798403	2.19561	1.1976	6.58683
lcl|NC_000913.3_cds_NP_415658.1_1118 [gene=intE] [locus_tag=b1140] [db_xref=ASAP:ABE-0003836,UniProtKB/Swiss-Prot:P75969] [protein=e14 prophage; putative integrase] [protein_id=NP_415658.1] [location=complement(1199679..1200806)]	intE	376	9	1	6	3	19	2.39362	0.265957	1.59574	0.797872	5.05319
lcl|NC_000913.3_cds_NP_418148.1_3642 [gene=dgoK] [locus_tag=b3693] [db_xref=ASAP:ABE-0012076,UniProtKB/Swiss-Prot:P31459] [protein=2-oxo-3-deoxygalactonate kinase] [protein_id=NP_418148.1] [location=complement(3873596..3874474)]	dgoK	293	7	12	6	0	25	2.38908	4.09556	2.04778	0	8.53242
lcl|NC_000913.3_cds_NP_415433.4_894 [gene=ycaI] [locus_tag=b0913] [db_xref=ASAP:ABE-0003111,UniProtKB/Swiss-Prot:P37443] [protein=ComEC family inner membrane protein] [protein_id=NP_415433.4] [location=964320..966584]	ycaI	755	18	18	9	15	60	2.38411	2.38411	1.19205	1.98675	7.94702
lcl|NC_000913.3_cds_NP_415672.1_1132 [gene=stfP] [locus_tag=b1154] [db_xref=ASAP:ABE-0003876,UniProtKB/Swiss-Prot:P45581] [protein=e14 prophage; uncharacterized protein] [protein_id=NP_415672.1] [location=1207501..1208130]	stfP	210	5	4	9	6	24	2.38095	1.90476	4.28571	2.85714	11.4286
lcl|NC_000913.3_cds_NP_415990.5_1460 [gene=yddG] [locus_tag=b1473] [db_xref=ASAP:ABE-0004912,UniProtKB/Swiss-Prot:P46136] [protein=aromatic amino acid exporter] [protein_id=NP_415990.5] [location=complement(1546288..1547169)]	yddG	294	7	9	9	6	31	2.38095	3.06122	3.06122	2.04082	10.5442
lcl|NC_000913.3_cds_NP_416775.1_2257 [gene=yfbM] [locus_tag=b2272] [db_xref=ASAP:ABE-0007509,UniProtKB/Swiss-Prot:P76483] [protein=DUF1877 family protein] [protein_id=NP_416775.1] [location=2386934..2387437]	yfbM	168	4	4	1	4	13	2.38095	2.38095	0.595238	2.38095	7.7381
lcl|NC_000913.3_cds_NP_418739.1_4238 [gene=fimG] [locus_tag=b4319] [db_xref=ASAP:ABE-0014155,UniProtKB/Swiss-Prot:P08190] [protein=minor component of type 1 fimbriae] [protein_id=NP_418739.1] [location=4548285..4548788]	fimG	168	4	4	1	4	13	2.38095	2.38095	0.595238	2.38095	7.7381
lcl|NC_000913.3_cds_NP_416043.1_1512 [gene=yneJ] [locus_tag=b1526] [db_xref=ASAP:ABE-0005096,UniProtKB/Swiss-Prot:P77309] [protein=putative DNA-binding transcriptional regulator] [protein_id=NP_416043.1] [location=1614804..1615685]	yneJ	294	7	6	5	4	22	2.38095	2.04082	1.70068	1.36054	7.48299
lcl|NC_000913.3_cds_2815 [gene=pbl] [locus_tag=b2854] [db_xref=ASAP:ABE-0009377,UniProtKB/Swiss-Prot:Q46790] [pseudo=true] [location=join(2993939..2994382,2994382..2994441)]	pbl	168	4	1	1	1	7	2.38095	0.595238	0.595238	0.595238	4.16667
lcl|NC_000913.3_cds_NP_416521.2_2002 [gene=yefM] [locus_tag=b2017] [db_xref=ASAP:ABE-0006705,UniProtKB/Swiss-Prot:P69346] [protein=antitoxin of the YoeB-YefM toxin-antitoxin system] [protein_id=NP_416521.2] [location=complement(2089462..2089713)]	yefM	84	2	1	0	0	3	2.38095	1.19048	0	0	3.57143
lcl|NC_000913.3_cds_NP_416132.2_1604 [gene=uidC] [locus_tag=b1615] [db_xref=ASAP:ABE-0005405,UniProtKB/Swiss-Prot:Q47706] [protein=putative outer membrane porin for beta-glucuronides porin protein] [protein_id=NP_416132.2] [location=complement(1691586..1692851)]	uidC	422	10	14	14	9	47	2.36967	3.31754	3.31754	2.1327	11.1374
lcl|NC_000913.3_cds_NP_418214.2_3707 [gene=yifB] [locus_tag=b3765] [db_xref=ASAP:ABE-0012300,UniProtKB/Swiss-Prot:P22787] [protein=magnesium chelatase family protein and putative transcriptional regulator] [protein_id=NP_418214.2] [location=complement(3948449..3949969)]	yifB	507	12	12	7	8	39	2.36686	2.36686	1.38067	1.57791	7.69231
lcl|NC_000913.3_cds_NP_415234.1_695 [gene=ybfD] [locus_tag=b0706] [db_xref=ASAP:ABE-0002411,UniProtKB/Swiss-Prot:P28916] [protein=H repeat-associated putative transposase] [protein_id=NP_415234.1] [location=738092..738853]	ybfD	254	6	2	5	2	15	2.3622	0.787402	1.9685	0.787402	5.90551
lcl|NC_000913.3_cds_NP_418431.1_3922 [gene=zraS] [locus_tag=b4003] [db_xref=ASAP:ABE-0013088,UniProtKB/Swiss-Prot:P14377] [protein=sensory histidine kinase in two-component regulatory system with ZraR] [protein_id=NP_418431.1] [location=4201926..4203323]	zraS	466	11	8	5	10	34	2.36052	1.71674	1.07296	2.14592	7.29614
lcl|NC_000913.3_cds_NP_416872.4_2356 [gene=yfdE] [locus_tag=b2371] [db_xref=ASAP:ABE-0007821,UniProtKB/Swiss-Prot:P76518] [protein=acetyl-CoA:oxalate CoA-transferase] [protein_id=NP_416872.4] [location=complement(2488023..2489168)]	yfdE	382	9	6	12	7	34	2.35602	1.57068	3.14136	1.83246	8.90052
lcl|NC_000913.3_cds_NP_415794.1_1261 [gene=pgpB] [locus_tag=b1278] [db_xref=ASAP:ABE-0004294,UniProtKB/Swiss-Prot:P0A924] [protein=phosphatidylglycerophosphatase B] [protein_id=NP_415794.1] [location=1339330..1340094]	pgpB	255	6	4	2	3	15	2.35294	1.56863	0.784314	1.17647	5.88235
lcl|NC_000913.3_cds_NP_415772.1_1237 [gene=ompW] [locus_tag=b1256] [db_xref=ASAP:ABE-0004210,UniProtKB/Swiss-Prot:P0A915] [protein=outer membrane protein W] [protein_id=NP_415772.1] [location=1314020..1314658]	ompW	213	5	7	9	4	25	2.34742	3.28638	4.22535	1.87793	11.7371
lcl|NC_000913.3_cds_NP_418640.1_4138 [gene=msrA] [locus_tag=b4219] [db_xref=ASAP:ABE-0013804,UniProtKB/Swiss-Prot:P0A744] [protein=methionine sulfoxide reductase A] [protein_id=NP_418640.1] [location=complement(4441538..4442176)]	msrA	213	5	8	6	0	19	2.34742	3.75587	2.8169	0	8.92019
lcl|NC_000913.3_cds_NP_416003.1_1473 [gene=ddpB] [locus_tag=b1486] [db_xref=ASAP:ABE-0004955,UniProtKB/Swiss-Prot:P77308] [protein=D,D-dipeptide ABC transporter permease] [protein_id=NP_416003.1] [location=complement(1559907..1560929)]	ddpB	341	8	13	10	3	34	2.34604	3.81232	2.93255	0.879765	9.97067
lcl|NC_000913.3_cds_NP_416002.1_1472 [gene=ddpC] [locus_tag=b1485] [db_xref=ASAP:ABE-0004953,UniProtKB/Swiss-Prot:P77463] [protein=D,D-dipeptide ABC transporter permease] [protein_id=NP_416002.1] [location=complement(1559014..1559910)]	ddpC	299	7	6	10	4	27	2.34114	2.00669	3.34448	1.33779	9.0301
lcl|NC_000913.3_cds_NP_416137.1_1609 [gene=malI] [locus_tag=b1620] [db_xref=ASAP:ABE-0005421,UniProtKB/Swiss-Prot:P18811] [protein=transcriptional repressor of Mal regulon] [protein_id=NP_416137.1] [location=complement(1698152..1699180)]	malI	343	8	7	7	8	30	2.33236	2.04082	2.04082	2.33236	8.74636
lcl|NC_000913.3_cds_NP_416749.4_2230 [gene=rhmT] [locus_tag=b2246] [db_xref=ASAP:ABE-0007433,UniProtKB/Swiss-Prot:P76470] [protein=putative L-rhamnonate transporter] [protein_id=NP_416749.4] [location=complement(2358863..2360152)]	rhmT	430	10	9	11	9	39	2.32558	2.09302	2.55814	2.09302	9.06977
lcl|NC_000913.3_cds_NP_417804.1_3283 [gene=tusD] [locus_tag=b3345] [db_xref=ASAP:ABE-0010933,UniProtKB/Swiss-Prot:P45532] [protein=sulfurtransferase for 2-thiolation step of mnm(5)-s(2)U34-tRNA synthesis] [protein_id=NP_417804.1] [location=complement(3475332..3475718)]	tusD	129	3	2	2	4	11	2.32558	1.55039	1.55039	3.10078	8.52713
lcl|NC_000913.3_cds_NP_415630.1_1090 [gene=bhsA] [locus_tag=b1112] [db_xref=ASAP:ABE-0003758,UniProtKB/Swiss-Prot:P0AB40] [protein=biofilm, cell surface and signaling protein] [protein_id=NP_415630.1] [location=1169073..1169330]	bhsA	86	2	2	2	1	7	2.32558	2.32558	2.32558	1.16279	8.13953
lcl|NC_000913.3_cds_NP_415067.1_525 [gene=sfmF] [locus_tag=b0534] [db_xref=ASAP:ABE-0001834,UniProtKB/Swiss-Prot:P38052] [protein=FimA homolog, function unknown] [protein_id=NP_415067.1] [location=563330..563845]	sfmF	172	4	3	4	2	13	2.32558	1.74419	2.32558	1.16279	7.55814
lcl|NC_000913.3_cds_NP_414895.1_358 [gene=insD1] [locus_tag=b0361] [db_xref=ASAP:ABE-0001239,UniProtKB/Swiss-Prot:P0CF53] [protein=IS2 transposase TnpB] [protein_id=NP_414895.1] [location=381674..382579]	insD1	302	7	5	4	3	19	2.31788	1.65563	1.3245	0.993377	6.29139
lcl|NC_000913.3_cds_NP_415920.1_1391 [gene=insD1] [locus_tag=b1402] [db_xref=ASAP:ABE-0004683,UniProtKB/Swiss-Prot:P0CF54] [protein=IS2 transposase TnpB] [protein_id=NP_415920.1] [location=complement(1467921..1468826)]	insD1	302	7	5	4	3	19	2.31788	1.65563	1.3245	0.993377	6.29139
lcl|NC_000913.3_cds_NP_416500.1_1978 [gene=insD1] [locus_tag=b1996] [db_xref=ASAP:ABE-0006629,UniProtKB/Swiss-Prot:P0CF55] [protein=IS2 transposase TnpB] [protein_id=NP_416500.1] [location=complement(2068952..2069857)]	insD1	302	7	5	4	3	19	2.31788	1.65563	1.3245	0.993377	6.29139
lcl|NC_000913.3_cds_NP_417337.1_2819 [gene=insD1] [locus_tag=b2860] [db_xref=ASAP:ABE-0009395,UniProtKB/Swiss-Prot:P0CF56] [protein=IS2 transposase TnpB] [protein_id=NP_417337.1] [location=complement(2996372..2997277)]	insD1	302	7	5	4	3	19	2.31788	1.65563	1.3245	0.993377	6.29139
lcl|NC_000913.3_cds_NP_417517.1_2995 [gene=insD1] [locus_tag=b3045] [db_xref=ASAP:ABE-0009999,UniProtKB/Swiss-Prot:P0CF57] [protein=IS2 transposase TnpB] [protein_id=NP_417517.1] [location=3186510..3187415]	insD1	302	7	5	4	3	19	2.31788	1.65563	1.3245	0.993377	6.29139
lcl|NC_000913.3_cds_NP_418693.1_4188 [gene=insD1] [locus_tag=b4273] [db_xref=ASAP:ABE-0014001,UniProtKB/Swiss-Prot:P0CF58] [protein=IS2 transposase TnpB] [protein_id=NP_418693.1] [location=4498595..4499500]	insD1	302	7	5	4	3	19	2.31788	1.65563	1.3245	0.993377	6.29139
lcl|NC_000913.3_cds_NP_417219.1_2702 [gene=ygbM] [locus_tag=b2739] [db_xref=ASAP:ABE-0008996,UniProtKB/Swiss-Prot:Q46891] [protein=putative hydroxypyruvate isomerase] [protein_id=NP_417219.1] [location=2864236..2865012]	ygbM	259	6	8	1	4	19	2.3166	3.0888	0.3861	1.5444	7.33591
lcl|NC_000913.3_cds_NP_414988.1_447 [gene=ybaZ] [locus_tag=b0454] [db_xref=ASAP:ABE-0001576,UniProtKB/Swiss-Prot:P0AFP2] [protein=excision repair protein, alkyltransferase-like protein ATL] [protein_id=NP_414988.1] [location=complement(475982..476371)]	ybaZ	130	3	5	3	1	12	2.30769	3.84615	2.30769	0.769231	9.23077
lcl|NC_000913.3_cds_NP_415327.2_788 [gene=mcbA] [locus_tag=b0806] [db_xref=ASAP:ABE-0002753,UniProtKB/Swiss-Prot:P0AAX6] [protein=colanic acid mucoidy stimulation protein] [protein_id=NP_415327.2] [location=complement(841796..842056)]	mcbA	87	2	3	4	0	9	2.29885	3.44828	4.5977	0	10.3448
lcl|NC_000913.3_cds_NP_417247.2_2730 [gene=ygcO] [locus_tag=b2767] [db_xref=ASAP:ABE-0009072,UniProtKB/Swiss-Prot:Q46905] [protein=putative 4Fe-4S cluster-containing protein] [protein_id=NP_417247.2] [location=2893919..2894179]	ygcO	87	2	2	2	0	6	2.29885	2.29885	2.29885	0	6.89655
lcl|NC_000913.3_cds_NP_417833.1_3312 [gene=frlD] [locus_tag=b3374] [db_xref=ASAP:ABE-0011029,UniProtKB/Swiss-Prot:P45543] [protein=fructoselysine 6-kinase] [protein_id=NP_417833.1] [location=3503167..3503952]	frlD	262	6	13	5	1	25	2.29008	4.96183	1.9084	0.381679	9.54198
lcl|NC_000913.3_cds_NP_416054.1_1523 [gene=ydeI] [locus_tag=b1536] [db_xref=ASAP:ABE-0005127,UniProtKB/Swiss-Prot:P31130] [protein=hydrogen peroxide resistance OB fold protein; putative periplasmic protein] [protein_id=NP_416054.1] [location=complement(1624105..1624497)]	ydeI	131	3	4	3	0	10	2.29008	3.05344	2.29008	0	7.63359
lcl|NC_000913.3_cds_NP_417235.1_2718 [gene=ygbT] [locus_tag=b2755] [db_xref=ASAP:ABE-0009038,UniProtKB/Swiss-Prot:Q46896] [protein=multifunctional endonuclease Cas1, CRISPR adaptation protein; DNA repair enzyme] [protein_id=NP_417235.1] [location=complement(2878855..2879772)]	ygbT	306	7	8	6	4	25	2.28758	2.61438	1.96078	1.30719	8.16993
lcl|NC_000913.3_cds_NP_418719.1_4214 [gene=yjhI] [locus_tag=b4299] [db_xref=ASAP:ABE-0014092,UniProtKB/Swiss-Prot:P39360] [protein=putative DNA-binding transcriptional regulator] [protein_id=NP_418719.1] [location=complement(4525015..4525803)]	yjhI	263	6	3	4	4	17	2.28137	1.14068	1.52091	1.52091	6.46388
lcl|NC_000913.3_cds_NP_417493.1_2971 [gene=mqsA] [locus_tag=b3021] [db_xref=ASAP:ABE-0009923,UniProtKB/Swiss-Prot:Q46864] [protein=antitoxin for MqsR toxin; transcriptional repressor] [protein_id=NP_417493.1] [location=complement(3167851..3168246)]	mqsA	132	3	2	3	1	9	2.27273	1.51515	2.27273	0.757576	6.81818
lcl|NC_000913.3_cds_NP_418669.1_4165 [gene=yjgH] [locus_tag=b4248] [db_xref=ASAP:ABE-0013905,UniProtKB/Swiss-Prot:P39332] [protein=UPF0131 family protein] [protein_id=NP_418669.1] [location=complement(4472814..4473209)]	yjgH	132	3	3	1	1	8	2.27273	2.27273	0.757576	0.757576	6.06061
lcl|NC_000913.3_cds_YP_002791237.1_68 [gene=sgrT] [locus_tag=b4662] [db_xref=UniProtKB/Swiss-Prot:C1P5Z7] [protein=inhibitor of glucose uptake] [protein_id=YP_002791237.1] [location=77388..77519]	sgrT	44	1	0	0	0	1	2.27273	0	0	0	2.27273
lcl|NC_000913.3_cds_NP_416517.1_1996 [gene=yeeE] [locus_tag=b2013] [db_xref=ASAP:ABE-0006691,UniProtKB/Swiss-Prot:P33015] [protein=UPF0394 family inner membrane protein] [protein_id=NP_416517.1] [location=complement(2084467..2085525)]	yeeE	353	8	6	16	12	42	2.26629	1.69972	4.53258	3.39943	11.898
lcl|NC_000913.3_cds_NP_418625.1_4123 [gene=yjfZ] [locus_tag=b4204] [db_xref=ASAP:ABE-0013748,UniProtKB/Swiss-Prot:P39308] [protein=uncharacterized protein] [protein_id=NP_418625.1] [location=complement(4426628..4427422)]	yjfZ	265	6	3	8	0	17	2.26415	1.13208	3.01887	0	6.41509
lcl|NC_000913.3_cds_NP_414689.4_143 [gene=ligT] [locus_tag=b0147] [db_xref=ASAP:ABE-0000505,UniProtKB/Swiss-Prot:P37025] [protein=2'-5' RNA ligase] [protein_id=NP_414689.4] [location=complement(161501..162031)]	ligT	177	4	2	3	1	10	2.25989	1.12994	1.69492	0.564972	5.64972
lcl|NC_000913.3_cds_1356 [gene=lomR] [locus_tag=b4570] [db_xref=ASAP:ABE-0004583,ASAP:ABE-0004590,ASAP:ABE-0285103,UniProtKB/Swiss-Prot:P77184] [pseudo=true] [location=join(1427389..1427598,1428796..1428984)]	lomR	133	3	4	5	3	15	2.25564	3.00752	3.7594	2.25564	11.2782
lcl|NC_000913.3_cds_NP_417520.1_2997 [gene=yqiI] [locus_tag=b3048] [db_xref=ASAP:ABE-0010005,UniProtKB/Swiss-Prot:P76656] [protein=fimbrial protein] [protein_id=NP_417520.1] [location=3190632..3191696]	yqiI	355	8	4	14	3	29	2.25352	1.12676	3.94366	0.84507	8.16901
lcl|NC_000913.3_cds_NP_415539.1_1002 [gene=phoH] [locus_tag=b1020] [db_xref=ASAP:ABE-0003458,UniProtKB/Swiss-Prot:P0A9K1] [protein=ATP-binding protein; putative PhoH family P-loop ATPase] [protein_id=NP_415539.1] [location=1084992..1086056]	phoH	355	8	7	5	5	25	2.25352	1.97183	1.40845	1.40845	7.04225
lcl|NC_000913.3_cds_NP_414632.1_88 [gene=murG] [locus_tag=b0090] [db_xref=ASAP:ABE-0000322,UniProtKB/Swiss-Prot:P17443] [protein=N-acetylglucosaminyl transferase] [protein_id=NP_414632.1] [location=99644..100711]	murG	356	8	8	18	3	37	2.24719	2.24719	5.05618	0.842697	10.3933
lcl|NC_000913.3_cds_NP_417251.2_2734 [gene=ygcS] [locus_tag=b2771] [db_xref=ASAP:ABE-0009082,UniProtKB/Swiss-Prot:Q46909] [protein=putative MFS sugar transporter; membrane protein] [protein_id=NP_417251.2] [location=complement(2896533..2897870)]	ygcS	446	10	16	12	2	40	2.24215	3.58744	2.69058	0.44843	8.96861
lcl|NC_000913.3_cds_NP_414826.1_289 [gene=ecpB] [locus_tag=b0292] [db_xref=ASAP:ABE-0001007,UniProtKB/Swiss-Prot:P77188] [protein=ECP production pilus chaperone] [protein_id=NP_414826.1] [location=complement(309358..310026)]	ecpB	223	5	4	3	1	13	2.24215	1.79372	1.34529	0.44843	5.8296
lcl|NC_000913.3_cds_NP_417550.1_3029 [gene=ygjJ] [locus_tag=b3079] [db_xref=ASAP:ABE-0010115,UniProtKB/Swiss-Prot:P42591] [protein=putative periplasmic protein] [protein_id=NP_417550.1] [location=3227801..3228871]	ygjJ	357	8	20	10	3	41	2.2409	5.60224	2.80112	0.840336	11.4846
lcl|NC_000913.3_cds_NP_415696.1_1159 [gene=pliG] [locus_tag=b1178] [db_xref=ASAP:ABE-0003948,UniProtKB/Swiss-Prot:P76002] [protein=periplasmic inhibitor of g-type lysozyme] [protein_id=NP_415696.1] [location=complement(1227071..1227472)]	pliG	134	3	4	2	1	10	2.23881	2.98507	1.49254	0.746269	7.46269
lcl|NC_000913.3_cds_NP_415367.1_828 [gene=rcdA] [locus_tag=b0846] [db_xref=ASAP:ABE-0002885,UniProtKB/Swiss-Prot:P75811] [protein=transcriptional regulator of csgD and ybiJI; autoregulator] [protein_id=NP_415367.1] [location=887423..887959]	rcdA	179	4	1	0	3	8	2.23464	0.558659	0	1.67598	4.46927
lcl|NC_000913.3_cds_NP_416671.1_2151 [gene=psuK] [locus_tag=b2166] [db_xref=ASAP:ABE-0007168,UniProtKB/Swiss-Prot:P30235] [protein=pseudouridine kinase] [protein_id=NP_416671.1] [location=complement(2258355..2259296)]	psuK	314	7	8	8	3	26	2.2293	2.54777	2.54777	0.955414	8.28025
lcl|NC_000913.3_cds_NP_416830.1_2312 [gene=yfcA] [locus_tag=b2327] [db_xref=ASAP:ABE-0007689,UniProtKB/Swiss-Prot:P0AD30] [protein=TauE/TSUP family inner membrane protein] [protein_id=NP_416830.1] [location=complement(2444751..2445560)]	yfcA	270	6	13	8	5	32	2.22222	4.81481	2.96296	1.85185	11.8519
lcl|NC_000913.3_cds_NP_418735.2_4234 [gene=fimI] [locus_tag=b4315] [db_xref=ASAP:ABE-0014147,UniProtKB/Swiss-Prot:P39264] [protein=fimbrial protein involved in type 1 pilus biosynthesis] [protein_id=NP_418735.2] [location=4543728..4544267]	fimI	180	4	6	4	5	19	2.22222	3.33333	2.22222	2.77778	10.5556
lcl|NC_000913.3_cds_NP_416836.1_2318 [gene=yfcP] [locus_tag=b2333] [db_xref=ASAP:ABE-0007702,UniProtKB/Swiss-Prot:P76499] [protein=putative fimbrial-like adhesin protein] [protein_id=NP_416836.1] [location=complement(2450051..2450590)]	yfcP	180	4	5	5	4	18	2.22222	2.77778	2.77778	2.22222	10
lcl|NC_000913.3_cds_NP_414946.4_405 [gene=yajI] [locus_tag=b0412] [db_xref=ASAP:ABE-0001433,UniProtKB/Swiss-Prot:P46122] [protein=putative lipoprotein] [protein_id=NP_414946.4] [location=complement(432312..432851)]	yajI	180	4	2	2	3	11	2.22222	1.11111	1.11111	1.66667	6.11111
lcl|NC_000913.3_cds_NP_416491.2_1966 [gene=yeeO] [locus_tag=b1985] [db_xref=ASAP:ABE-0006586,UniProtKB/Swiss-Prot:P76352] [protein=putative multdrug exporter, MATE family] [protein_id=NP_416491.2] [location=complement(2058203..2059690)]	yeeO	496	11	9	15	11	46	2.21774	1.81452	3.02419	2.21774	9.27419
lcl|NC_000913.3_cds_NP_417301.4_2784 [gene=ygdB] [locus_tag=b2824] [db_xref=ASAP:ABE-0009261,UniProtKB/Swiss-Prot:P08370] [protein=DUF2509 family protein] [protein_id=NP_417301.4] [location=complement(2962749..2963156)]	ygdB	136	3	3	3	0	9	2.20588	2.20588	2.20588	0	6.61765
lcl|NC_000913.3_cds_3162 [gene=yhcE] [locus_tag=b4569] [db_xref=ASAP:ABE-0010556,ASAP:ABE-0285070,ASAP:ABE-0285102,UniProtKB/Swiss-Prot:P45421] [pseudo=true] [location=join(3365185..3365551,3366751..3366929)]	yhcE	182	4	5	5	1	15	2.1978	2.74725	2.74725	0.549451	8.24176
lcl|NC_000913.3_cds_NP_416201.1_1675 [gene=menI] [locus_tag=b1686] [db_xref=ASAP:ABE-0005628,UniProtKB/Swiss-Prot:P77781] [protein=1,4-dihydroxy-2-naphthoyl-CoA hydrolase] [protein_id=NP_416201.1] [location=complement(1765222..1765632)]	menI	137	3	1	7	4	15	2.18978	0.729927	5.10949	2.91971	10.9489
lcl|NC_000913.3_cds_NP_415363.1_824 [gene=mdfA] [locus_tag=b0842] [db_xref=ASAP:ABE-0002871,UniProtKB/Swiss-Prot:P0AEY8] [protein=multidrug efflux system protein] [protein_id=NP_415363.1] [location=883673..884905]	mdfA	411	9	13	12	8	42	2.18978	3.16302	2.91971	1.94647	10.219
lcl|NC_000913.3_cds_NP_415446.1_907 [gene=ycbK] [locus_tag=b0926] [db_xref=ASAP:ABE-0003145,UniProtKB/Swiss-Prot:P0AB06] [protein=M15A protease-related family periplasmic protein] [protein_id=NP_415446.1] [location=983075..983623]	ycbK	183	4	5	6	2	17	2.18579	2.73224	3.27869	1.0929	9.28962
lcl|NC_000913.3_cds_1129 [gene=beeE] [locus_tag=b1151] [db_xref=ASAP:ABE-0003870,UniProtKB/Swiss-Prot:P75980] [pseudo=true] [location=1205731..1206142]	beeE	137.333	3	5	0	2	10	2.18447	3.64078	0	1.45631	7.28155
lcl|NC_000913.3_cds_NP_417329.1_2813 [gene=ygeH] [locus_tag=b2852] [db_xref=ASAP:ABE-0009368,UniProtKB/Swiss-Prot:P76639] [protein=putative transcriptional regulator] [protein_id=NP_417329.1] [location=2992094..2993470]	ygeH	459	10	1	5	1	17	2.17865	0.217865	1.08932	0.217865	3.7037
lcl|NC_000913.3_cds_NP_418404.1_3896 [gene=birA] [locus_tag=b3973] [db_xref=ASAP:ABE-0013001,UniProtKB/Swiss-Prot:P06709] [protein=bifunctional biotin-[acetylCoA carboxylase] holoenzyme synthetase/ DNA-binding transcriptional repressor, bio-5'-AMP-binding] [protein_id=NP_418404.1] [location=4173082..4174047]	birA	322	7	12	12	4	35	2.17391	3.72671	3.72671	1.24224	10.8696
lcl|NC_000913.3_cds_NP_414563.1_21 [gene=insA] [locus_tag=b0022] [db_xref=ASAP:ABE-0000078,UniProtKB/Swiss-Prot:P0CF07] [protein=IS1 repressor TnpA] [protein_id=NP_414563.1] [location=complement(20233..20508)]	insA	92	2	5	1	1	9	2.17391	5.43478	1.08696	1.08696	9.78261
lcl|NC_000913.3_cds_NP_414799.1_258 [gene=insA] [locus_tag=b0265] [db_xref=ASAP:ABE-0000909,UniProtKB/Swiss-Prot:P0CF08] [protein=IS1 repressor TnpA] [protein_id=NP_414799.1] [location=complement(279600..279875)]	insA	92	2	5	1	1	9	2.17391	5.43478	1.08696	1.08696	9.78261
lcl|NC_000913.3_cds_NP_414809.1_271 [gene=insA] [locus_tag=b0275] [db_xref=ASAP:ABE-0000951,UniProtKB/Swiss-Prot:P0CF09] [protein=IS1 repressor TnpA] [protein_id=NP_414809.1] [location=complement(291071..291346)]	insA	92	2	5	1	1	9	2.17391	5.43478	1.08696	1.08696	9.78261
lcl|NC_000913.3_cds_YP_588445.1_969 [gene=insA] [locus_tag=b4516] [db_xref=ASAP:ABE-0285037,UniProtKB/Swiss-Prot:P0CF10] [protein=IS1 repressor TnpA] [protein_id=YP_588445.1] [location=1049833..1050108]	insA	92	2	5	1	1	9	2.17391	5.43478	1.08696	1.08696	9.78261
lcl|NC_000913.3_cds_NP_416408.1_1887 [gene=insA] [locus_tag=b1894] [db_xref=ASAP:ABE-0006311,UniProtKB/Swiss-Prot:P0CF13] [protein=IS1 repressor TnpA] [protein_id=NP_416408.1] [location=complement(1978940..1979215)]	insA	92	2	5	1	1	9	2.17391	5.43478	1.08696	1.08696	9.78261
lcl|NC_000913.3_cds_NP_417901.1_3380 [gene=insA] [locus_tag=b3444] [db_xref=ASAP:ABE-0011249,UniProtKB/Swiss-Prot:P0CF11] [protein=IS1 repressor TnpA] [protein_id=NP_417901.1] [location=3583483..3583758]	insA	92	2	5	1	1	9	2.17391	5.43478	1.08696	1.08696	9.78261
lcl|NC_000913.3_cds_NP_418714.1_4208 [gene=insA] [locus_tag=b4294] [db_xref=ASAP:ABE-0014077,UniProtKB/Swiss-Prot:P0CF12] [protein=IS1 repressor TnpA] [protein_id=NP_418714.1] [location=4518527..4518802]	insA	92	2	6	1	0	9	2.17391	6.52174	1.08696	0	9.78261
lcl|NC_000913.3_cds_NP_416289.1_1764 [gene=ydjK] [locus_tag=b1775] [db_xref=ASAP:ABE-0005910,UniProtKB/Swiss-Prot:P76230] [protein=putative MFS sugar transporter, membrane protein] [protein_id=NP_416289.1] [location=complement(1858850..1860229)]	ydjK	460	10	12	15	5	42	2.17391	2.6087	3.26087	1.08696	9.13043
lcl|NC_000913.3_cds_NP_415867.1_1338 [gene=racC] [locus_tag=b1351] [db_xref=ASAP:ABE-0004533,UniProtKB/Swiss-Prot:P15033] [protein=Rac prophage; uncharacterized protein] [protein_id=NP_415867.1] [location=complement(1417488..1417763)]	racC	92	2	2	3	0	7	2.17391	2.17391	3.26087	0	7.6087
lcl|NC_000913.3_cds_NP_416225.1_1699 [gene=btuE] [locus_tag=b1710] [db_xref=ASAP:ABE-0005709,UniProtKB/Swiss-Prot:P06610] [protein=glutathione peroxidase] [protein_id=NP_416225.1] [location=complement(1793558..1794109)]	btuE	184	4	5	3	1	13	2.17391	2.71739	1.63043	0.543478	7.06522
lcl|NC_000913.3_cds_NP_415997.1_1467 [gene=sra] [locus_tag=b1480] [db_xref=ASAP:ABE-0004935,UniProtKB/Swiss-Prot:P68191] [protein=stationary-phase-induced ribosome-associated protein] [protein_id=NP_415997.1] [location=complement(1555826..1555963)]	sra	46	1	1	1	0	3	2.17391	2.17391	2.17391	0	6.52174
lcl|NC_000913.3_cds_YP_001165334.1_4000 [gene=ytcA] [locus_tag=b4622] [db_xref=UniProtKB/Swiss-Prot:A5A630] [protein=putative inner membrane efflux pump-associated DUF1656 family protein] [protein_id=YP_001165334.1] [location=complement(4304128..4304403)]	ytcA	92	2	1	0	0	3	2.17391	1.08696	0	0	3.26087
lcl|NC_000913.3_cds_NP_418730.4_4229 [gene=nanM] [locus_tag=b4310] [db_xref=ASAP:ABE-0014132,UniProtKB/Swiss-Prot:P39371] [protein=N-acetylneuraminic acid mutarotase] [protein_id=NP_418730.4] [location=complement(4537659..4538765)]	nanM	369	8	18	15	3	44	2.16802	4.87805	4.06504	0.813008	11.9241
lcl|NC_000913.3_cds_NP_416157.1_1630 [gene=anmK] [locus_tag=b1640] [db_xref=ASAP:ABE-0005488,UniProtKB/Swiss-Prot:P77570] [protein=anhydro-N-acetylmuramic acid kinase] [protein_id=NP_416157.1] [location=complement(1718493..1719602)]	anmK	370	8	15	13	4	40	2.16216	4.05405	3.51351	1.08108	10.8108
lcl|NC_000913.3_cds_NP_417810.1_3290 [gene=kefG] [locus_tag=b3351] [db_xref=ASAP:ABE-0010951,UniProtKB/Swiss-Prot:P0A756] [protein=potassium-efflux system ancillary protein for KefB, glutathione-regulated] [protein_id=NP_417810.1] [location=complement(3480607..3481161)]	kefG	185	4	3	2	1	10	2.16216	1.62162	1.08108	0.540541	5.40541
lcl|NC_000913.3_cds_NP_418737.1_4236 [gene=fimD] [locus_tag=b4317] [db_xref=ASAP:ABE-0014151,UniProtKB/Swiss-Prot:P30130] [protein=fimbrial usher outer membrane porin protein; FimCD chaperone-usher] [protein_id=NP_418737.1] [location=4545096..4547732]	fimD	879	19	16	29	20	84	2.16155	1.82025	3.2992	2.27531	9.55631
lcl|NC_000913.3_cds_2953 [gene=yghX] [locus_tag=b4658] [db_xref=ASAP:ABE-0009842,ASAP:ABE-0009844,UniProtKB/Swiss-Prot:Q7DFU6] [pseudo=true] [location=complement(join(3146856..3147272,3147272..3147691))]	yghX	279	6	8	7	3	24	2.15054	2.86738	2.50896	1.07527	8.60215
lcl|NC_000913.3_cds_NP_414760.1_216 [gene=yafQ] [locus_tag=b0225] [db_xref=ASAP:ABE-0000761,UniProtKB/Swiss-Prot:Q47149] [protein=mRNA interferase toxin of toxin-antitoxin pair YafQ/DinJ] [protein_id=NP_414760.1] [location=complement(245961..246239)]	yafQ	93	2	0	2	1	5	2.15054	0	2.15054	1.07527	5.37634
lcl|NC_000913.3_cds_NP_414812.1_274 [gene=yagL] [locus_tag=b0278] [db_xref=ASAP:ABE-0000970,UniProtKB/Swiss-Prot:P77607] [protein=CP4-6 prophage; DNA-binding protein] [protein_id=NP_414812.1] [location=complement(293220..293918)]	yagL	233	5	1	4	0	10	2.14592	0.429185	1.71674	0	4.29185
lcl|NC_000913.3_cds_NP_416745.1_2225 [gene=glpB] [locus_tag=b2242] [db_xref=ASAP:ABE-0007424,UniProtKB/Swiss-Prot:P13033] [protein=anaerobic sn-glycerol-3-phosphate dehydrogenase membrane anchor subunit] [protein_id=NP_416745.1] [location=2354265..2355524]	glpB	420	9	21	9	1	40	2.14286	5	2.14286	0.238095	9.52381
lcl|NC_000913.3_cds_NP_417077.1_2566 [gene=trxC] [locus_tag=b2582] [db_xref=ASAP:ABE-0008501,UniProtKB/Swiss-Prot:P0AGG4] [protein=thioredoxin 2] [protein_id=NP_417077.1] [location=2718735..2719154]	trxC	140	3	2	4	0	9	2.14286	1.42857	2.85714	0	6.42857
lcl|NC_000913.3_cds_NP_418204.2_3697 [gene=rbsD] [locus_tag=b3748] [db_xref=ASAP:ABE-0012256,UniProtKB/Swiss-Prot:P04982] [protein=D-ribose pyranase] [protein_id=NP_418204.2] [location=3933351..3933770]	rbsD	140	3	3	2	0	8	2.14286	2.14286	1.42857	0	5.71429
lcl|NC_000913.3_cds_NP_418729.1_4228 [gene=nanS] [locus_tag=b4309] [db_xref=ASAP:ABE-0014130,UniProtKB/Swiss-Prot:P39370] [protein=9-O-acetyl N-acetylneuraminic acid esterase] [protein_id=NP_418729.1] [location=complement(4536614..4537594)]	nanS	327	7	10	4	3	24	2.14067	3.0581	1.22324	0.917431	7.33945
lcl|NC_000913.3_cds_NP_415155.1_620 [gene=pagP] [locus_tag=b0622] [db_xref=ASAP:ABE-0002139,UniProtKB/Swiss-Prot:P37001] [protein=phospholipid:lipid A palmitoyltransferase] [protein_id=NP_415155.1] [location=656557..657117]	pagP	187	4	6	6	0	16	2.13904	3.20856	3.20856	0	8.55615
lcl|NC_000913.3_cds_NP_417856.1_3335 [gene=nudE] [locus_tag=b3397] [db_xref=ASAP:ABE-0011086,UniProtKB/Swiss-Prot:P45799] [protein=adenosine nucleotide hydrolase; Ap3A/Ap2A/ADP-ribose/NADH hydrolase] [protein_id=NP_417856.1] [location=complement(3525589..3526149)]	nudE	187	4	2	2	2	10	2.13904	1.06952	1.06952	1.06952	5.34759
lcl|NC_000913.3_cds_NP_415459.1_920 [gene=elfD] [locus_tag=b0939] [db_xref=ASAP:ABE-0003187,UniProtKB/Swiss-Prot:P75856] [protein=putative periplasmic pilin chaperone] [protein_id=NP_415459.1] [location=998490..999191]	elfD	234	5	2	5	3	15	2.13675	0.854701	2.13675	1.28205	6.41026
lcl|NC_000913.3_cds_2627 [gene=ygaQ] [locus_tag=b4462] [db_xref=ASAP:ABE-0008739,ASAP:ABE-0008747,ASAP:ABE-0008751,ASAP:ABE-0174112,UniProtKB/Swiss-Prot:P76616] [pseudo=true] [location=2786397..2788649]	ygaQ	751	16	6	19	8	49	2.13049	0.798935	2.52996	1.06525	6.52463
lcl|NC_000913.3_cds_NP_418715.2_4210 [gene=yjhU] [locus_tag=b4295] [db_xref=ASAP:ABE-0014079,UniProtKB/Swiss-Prot:P39356] [protein=putative DNA-binding transcriptional regulator; KpLE2 phage-like element] [protein_id=NP_418715.2] [location=complement(4519338..4520324)]	yjhU	329	7	8	8	4	27	2.12766	2.43161	2.43161	1.21581	8.20669
lcl|NC_000913.3_cds_NP_415472.2_933 [gene=pqiC] [locus_tag=b0952] [db_xref=ASAP:ABE-0003223,UniProtKB/Swiss-Prot:P0AB10] [protein=DUF330 family putative lipoprotein] [protein_id=NP_415472.2] [location=1014896..1015459]	pqiC	188	4	4	6	1	15	2.12766	2.12766	3.19149	0.531915	7.97872
lcl|NC_000913.3_cds_NP_416615.1_2097 [gene=yehE] [locus_tag=b2112] [db_xref=ASAP:ABE-0006984,UniProtKB/Swiss-Prot:P33344] [protein=DUF2574 family protein] [protein_id=NP_416615.1] [location=complement(2192515..2192796)]	yehE	94	2	1	4	0	7	2.12766	1.06383	4.25532	0	7.44681
lcl|NC_000913.3_cds_NP_417284.1_2767 [gene=fucU] [locus_tag=b2804] [db_xref=ASAP:ABE-0009193,UniProtKB/Swiss-Prot:P0AEN8] [protein=L-fucose mutarotase] [protein_id=NP_417284.1] [location=2938888..2939310]	fucU	141	3	2	1	2	8	2.12766	1.41844	0.70922	1.41844	5.67376
lcl|NC_000913.3_cds_YP_588437.1_293 [gene=ykgO] [locus_tag=b4506] [db_xref=ASAP:ABE-0285027,UniProtKB/Swiss-Prot:Q2EEQ2] [protein=RpmJ-like protein] [protein_id=YP_588437.1] [location=complement(312374..312514)]	ykgO	47	1	0	1	0	2	2.12766	0	2.12766	0	4.25532
lcl|NC_000913.3_cds_NP_415576.1_1036 [gene=yceO] [locus_tag=b1058] [db_xref=ASAP:ABE-0003588,UniProtKB/Swiss-Prot:P64442] [protein=uncharacterized protein] [protein_id=NP_415576.1] [location=complement(1119307..1119447)]	yceO	47	1	0	0	0	1	2.12766	0	0	0	2.12766
lcl|NC_000913.3_cds_YP_002791252.1_2740 [gene=yqcG] [locus_tag=b4682] [db_xref=UniProtKB/Swiss-Prot:C1P612] [protein=membrane stress resistance protein] [protein_id=YP_002791252.1] [location=2905557..2905697]	yqcG	47	1	0	0	0	1	2.12766	0	0	0	2.12766
lcl|NC_000913.3_cds_NP_418031.1_3514 [gene=yiaJ] [locus_tag=b3574] [db_xref=ASAP:ABE-0011677,UniProtKB/Swiss-Prot:P37671] [protein=transcriptional repressor for the yiaKLMNO-lyxK-sgbHUE operon] [protein_id=NP_418031.1] [location=complement(3741684..3742532)]	yiaJ	283	6	5	4	6	21	2.12014	1.76678	1.41343	2.12014	7.42049
lcl|NC_000913.3_cds_NP_415575.1_1035 [gene=yceJ] [locus_tag=b1057] [db_xref=ASAP:ABE-0003585,UniProtKB/Swiss-Prot:P75925] [protein=putative cytochrome b561] [protein_id=NP_415575.1] [location=complement(1118480..1119046)]	yceJ	189	4	6	6	1	17	2.1164	3.1746	3.1746	0.529101	8.99471
lcl|NC_000913.3_cds_NP_418495.2_3988 [gene=nrfB] [locus_tag=b4071] [db_xref=ASAP:ABE-0013344,UniProtKB/Swiss-Prot:P0ABL1] [protein=nitrite reductase, formate-dependent, penta-heme cytochrome c] [protein_id=NP_418495.2] [location=4289245..4289811]	nrfB	189	4	2	1	2	9	2.1164	1.0582	0.529101	1.0582	4.7619
lcl|NC_000913.3_cds_NP_416929.4_2414 [gene=ypeA] [locus_tag=b2434] [db_xref=ASAP:ABE-0008028,UniProtKB/Swiss-Prot:P76539] [protein=GNAT family putative N-acetyltransferase] [protein_id=NP_416929.4] [location=complement(2551713..2552138)]	ypeA	142	3	3	3	4	13	2.11268	2.11268	2.11268	2.8169	9.15493
lcl|NC_000913.3_cds_NP_415977.1_1448 [gene=ydcC] [locus_tag=b1460] [db_xref=ASAP:ABE-0004872,UniProtKB/Swiss-Prot:P28917] [protein=H repeat-associated putative transposase] [protein_id=NP_415977.1] [location=1531816..1532952]	ydcC	379	8	2	5	7	22	2.11082	0.527704	1.31926	1.84697	5.80475
lcl|NC_000913.3_cds_NP_415432.1_893 [gene=ihfB] [locus_tag=b0912] [db_xref=ASAP:ABE-0003107,UniProtKB/Swiss-Prot:P0A6Y1] [protein=integration host factor (IHF), DNA-binding protein, beta subunit] [protein_id=NP_415432.1] [location=963828..964112]	ihfB	95	2	3	3	0	8	2.10526	3.15789	3.15789	0	8.42105
lcl|NC_000913.3_cds_NP_417234.2_2717 [gene=ygbF] [locus_tag=b2754] [db_xref=ASAP:ABE-0009036,UniProtKB/Swiss-Prot:P45956] [protein=CRISPR adaptation ssRNA endonuclease] [protein_id=NP_417234.2] [location=complement(2878569..2878853)]	ygbF	95	2	2	2	2	8	2.10526	2.10526	2.10526	2.10526	8.42105
lcl|NC_000913.3_cds_NP_416295.1_1770 [gene=yeaE] [locus_tag=b1781] [db_xref=ASAP:ABE-0005925,UniProtKB/Swiss-Prot:P76234] [protein=aldo-keto reductase, methylglyoxal to acetol, NADPH-dependent] [protein_id=NP_416295.1] [location=complement(1864782..1865636)]	yeaE	285	6	7	5	5	23	2.10526	2.45614	1.75439	1.75439	8.07018
lcl|NC_000913.3_cds_NP_417174.1_2657 [gene=yqaA] [locus_tag=b2689] [db_xref=ASAP:ABE-0008847,UniProtKB/Swiss-Prot:P0ADR0] [protein=COG1238 family inner membrane protein] [protein_id=NP_417174.1] [location=complement(2816512..2816940)]	yqaA	143	3	4	3	3	13	2.0979	2.7972	2.0979	2.0979	9.09091
lcl|NC_000913.3_cds_3198 [gene=yrdF] [locus_tag=b4697] [db_xref=EcoGene:EG14497,GeneID:7751640] [pseudo=true] [location=3404495..3404637]	yrdF	47.6667	1	0	1	0	2	2.0979	0	2.0979	0	4.1958
lcl|NC_000913.3_cds_NP_417686.1_3164 [gene=yhcF] [locus_tag=b3219] [db_xref=ASAP:ABE-0010564,UniProtKB/Swiss-Prot:P45422] [protein=putative transcriptional regulator] [protein_id=NP_417686.1] [location=3366926..3367642]	yhcF	239	5	5	9	4	23	2.09205	2.09205	3.76569	1.67364	9.62343
lcl|NC_000913.3_cds_NP_416193.1_1667 [gene=ldtE] [locus_tag=b1678] [db_xref=ASAP:ABE-0005605,UniProtKB/Swiss-Prot:P76193] [protein=murein L,D-transpeptidase] [protein_id=NP_416193.1] [location=complement(1757721..1758725)]	ldtE	335	7	5	6	9	27	2.08955	1.49254	1.79104	2.68657	8.0597
lcl|NC_000913.3_cds_2175 [gene=yejO] [locus_tag=b2190] [db_xref=ASAP:ABE-0007244,UniProtKB/Swiss-Prot:P33924] [pseudo=true] [location=complement(join(2286390..2288914,2290114..2290180))]	yejO	864	18	37	36	14	105	2.08333	4.28241	4.16667	1.62037	12.1528
lcl|NC_000913.3_cds_NP_416340.1_1817 [gene=mgrB] [locus_tag=b1826] [db_xref=ASAP:ABE-0006078,UniProtKB/Swiss-Prot:P64512] [protein=regulatory peptide for PhoPQ, feedback inhibition] [protein_id=NP_416340.1] [location=complement(1908623..1908766)]	mgrB	48	1	0	0	0	1	2.08333	0	0	0	2.08333
lcl|NC_000913.3_cds_NP_416207.1_1681 [gene=ydiB] [locus_tag=b1692] [db_xref=ASAP:ABE-0005651,UniProtKB/Swiss-Prot:P0A6D5] [protein=quinate/shikimate 5-dehydrogenase, NAD(P)-binding] [protein_id=NP_416207.1] [location=1773789..1774655]	ydiB	289	6	9	8	6	29	2.07612	3.11419	2.76817	2.07612	10.0346
lcl|NC_000913.3_cds_NP_416405.1_1884 [gene=flhC] [locus_tag=b1891] [db_xref=ASAP:ABE-0006301,UniProtKB/Swiss-Prot:P0ABY7] [protein=flagellar class II regulon transcriptional activator, with FlhD] [protein_id=NP_416405.1] [location=complement(1977266..1977844)]	flhC	193	4	6	1	0	11	2.07254	3.10881	0.518135	0	5.69948
lcl|NC_000913.3_cds_NP_418736.3_4235 [gene=fimC] [locus_tag=b4316] [db_xref=ASAP:ABE-0014149,UniProtKB/Swiss-Prot:P31697] [protein=periplasmic chaperone] [protein_id=NP_418736.3] [location=4544304..4545029]	fimC	242	5	3	4	1	13	2.06612	1.23967	1.65289	0.413223	5.3719
lcl|NC_000913.3_cds_NP_418785.1_4282 [gene=yjjQ] [locus_tag=b4365] [db_xref=ASAP:ABE-0014322,UniProtKB/Swiss-Prot:P0ADD7] [protein=putative transcriptional regulator] [protein_id=NP_418785.1] [location=4603477..4604202]	yjjQ	242	5	2	3	1	11	2.06612	0.826446	1.23967	0.413223	4.54545
lcl|NC_000913.3_cds_NP_416320.1_1797 [gene=yeaY] [locus_tag=b1806] [db_xref=ASAP:ABE-0006011,UniProtKB/Swiss-Prot:P0AA91] [protein=Slp family lipoprotein, RpoE-regulated] [protein_id=NP_416320.1] [location=complement(1889951..1890532)]	yeaY	194	4	11	9	2	26	2.06186	5.6701	4.63918	1.03093	13.4021
lcl|NC_000913.3_cds_NP_415081.1_541 [gene=ybcO] [locus_tag=b0549] [db_xref=ASAP:ABE-0001878,UniProtKB/Swiss-Prot:P68661] [protein=DLP12 prophage; uncharacterized protein] [protein_id=NP_415081.1] [location=573084..573374]	ybcO	97	2	3	3	1	9	2.06186	3.09278	3.09278	1.03093	9.27835
lcl|NC_000913.3_cds_NP_418323.1_3816 [gene=dtd] [locus_tag=b3887] [db_xref=ASAP:ABE-0012690,UniProtKB/Swiss-Prot:P0A6M4] [protein=D-tyr-tRNA(Tyr) deacylase] [protein_id=NP_418323.1] [location=4077015..4077452]	dtd	146	3	7	2	1	13	2.05479	4.79452	1.36986	0.684932	8.90411
lcl|NC_000913.3_cds_NP_416034.1_1503 [gene=lsrF] [locus_tag=b1517] [db_xref=ASAP:ABE-0005065,UniProtKB/Swiss-Prot:P76143] [protein=putative autoinducer-2 (AI-2) aldolase] [protein_id=NP_416034.1] [location=1606100..1606975]	lsrF	292	6	6	9	2	23	2.05479	2.05479	3.08219	0.684932	7.87671
lcl|NC_000913.3_cds_NP_418651.3_4147 [gene=ytfT] [locus_tag=b4230] [db_xref=ASAP:ABE-0013838,UniProtKB/Swiss-Prot:P39328] [protein=putative sugar ABC transporter permease] [protein_id=NP_418651.3] [location=4452571..4453596]	ytfT	342	7	11	4	13	35	2.04678	3.21637	1.16959	3.80117	10.2339
lcl|NC_000913.3_cds_NP_416215.1_1689 [gene=ydiT] [locus_tag=b1700] [db_xref=ASAP:ABE-0005674,UniProtKB/Swiss-Prot:P77714] [protein=putative 3Fe-4S ferredoxin-type protein] [protein_id=NP_416215.1] [location=1782681..1782974]	ydiT	98	2	5	3	0	10	2.04082	5.10204	3.06122	0	10.2041
lcl|NC_000913.3_cds_NP_417658.4_3136 [gene=mlaB] [locus_tag=b3191] [db_xref=ASAP:ABE-0010487,UniProtKB/Swiss-Prot:P64602] [protein=ABC transporter maintaining OM lipid asymmetry, cytoplasmic STAS component] [protein_id=NP_417658.4] [location=complement(3336963..3337256)]	mlaB	98	2	1	1	3	7	2.04082	1.02041	1.02041	3.06122	7.14286
lcl|NC_000913.3_cds_NP_417073.1_2562 [gene=eamB] [locus_tag=b2578] [db_xref=ASAP:ABE-0008487,UniProtKB/Swiss-Prot:P38101] [protein=cysteine and O-acetylserine exporter] [protein_id=NP_417073.1] [location=2715423..2716010]	eamB	196	4	3	2	4	13	2.04082	1.53061	1.02041	2.04082	6.63265
lcl|NC_000913.3_cds_NP_416855.1_2337 [gene=yfdK] [locus_tag=b2354] [db_xref=ASAP:ABE-0007770,UniProtKB/Swiss-Prot:P77656] [protein=CPS-53 (KpLE1) prophage; conserved protein] [protein_id=NP_416855.1] [location=complement(2471077..2471517)]	yfdK	147	3	1	4	0	8	2.04082	0.680272	2.72109	0	5.44218
lcl|NC_000913.3_cds_NP_416825.1_2307 [gene=yfcJ] [locus_tag=b2322] [db_xref=ASAP:ABE-0007669,UniProtKB/Swiss-Prot:P77549] [protein=putative arabinose efflux transporter] [protein_id=NP_416825.1] [location=complement(2438942..2440120)]	yfcJ	393	8	24	14	10	56	2.03562	6.10687	3.56234	2.54453	14.2494
lcl|NC_000913.3_cds_NP_417070.2_2559 [gene=trmN] [locus_tag=b2575] [db_xref=ASAP:ABE-0008473,UniProtKB/Swiss-Prot:P31825] [protein=tRNA1(Val) (adenine(37)-N6)-methyltransferase] [protein_id=NP_417070.2] [location=complement(2712027..2712764)]	trmN	246	5	3	4	3	15	2.03252	1.21951	1.62602	1.21951	6.09756
lcl|NC_000913.3_cds_NP_415421.1_882 [gene=ycaK] [locus_tag=b0901] [db_xref=ASAP:ABE-0003065,UniProtKB/Swiss-Prot:P43340] [protein=putative NAD(P)H-dependent oxidoreductase] [protein_id=NP_415421.1] [location=949668..950258]	ycaK	197	4	1	1	3	9	2.03046	0.507614	0.507614	1.52284	4.56853
lcl|NC_000913.3_cds_NP_416118.1_1590 [gene=tqsA] [locus_tag=b1601] [db_xref=ASAP:ABE-0005350,UniProtKB/Swiss-Prot:P0AFS5] [protein=pheromone AI-2 transporter] [protein_id=NP_416118.1] [location=1673913..1674947]	tqsA	345	7	4	5	5	21	2.02899	1.15942	1.44928	1.44928	6.08696
lcl|NC_000913.3_cds_NP_415334.1_795 [gene=rhtA] [locus_tag=b0813] [db_xref=ASAP:ABE-0002779,UniProtKB/Swiss-Prot:P0AA67] [protein=threonine and homoserine efflux system] [protein_id=NP_415334.1] [location=complement(849210..850097)]	rhtA	296	6	5	10	7	28	2.02703	1.68919	3.37838	2.36486	9.45946
lcl|NC_000913.3_cds_NP_417233.1_2716 [gene=iap] [locus_tag=b2753] [db_xref=ASAP:ABE-0009033,UniProtKB/Swiss-Prot:P10423] [protein=aminopeptidase in alkaline phosphatase isozyme conversion] [protein_id=NP_417233.1] [location=2876581..2877618]	iap	346	7	9	7	4	27	2.02312	2.60116	2.02312	1.15607	7.80347
lcl|NC_000913.3_cds_NP_414546.1_5 [gene=yaaX] [locus_tag=b0005] [db_xref=ASAP:ABE-0000015,UniProtKB/Swiss-Prot:P75616] [protein=DUF2502 family putative periplasmic protein] [protein_id=NP_414546.1] [location=5234..5530]	yaaX	99	2	6	3	0	11	2.0202	6.06061	3.0303	0	11.1111
lcl|NC_000913.3_cds_NP_415767.2_1232 [gene=yciI] [locus_tag=b1251] [db_xref=ASAP:ABE-0004192,UniProtKB/Swiss-Prot:P0AB55] [protein=putative DGPF domain-containing enzyme] [protein_id=NP_415767.2] [location=complement(1310569..1310865)]	yciI	99	2	1	2	1	6	2.0202	1.0101	2.0202	1.0101	6.06061
lcl|NC_000913.3_cds_NP_417378.1_2859 [gene=ygfF] [locus_tag=b2902] [db_xref=ASAP:ABE-0009526,UniProtKB/Swiss-Prot:P52037] [protein=putative NAD(P)-dependent oxidoreductase] [protein_id=NP_417378.1] [location=complement(3045158..3045901)]	ygfF	248	5	9	5	8	27	2.01613	3.62903	2.01613	3.22581	10.8871
lcl|NC_000913.3_cds_NP_418733.1_4232 [gene=fimE] [locus_tag=b4313] [db_xref=ASAP:ABE-0014143,UniProtKB/Swiss-Prot:P0ADH7] [protein=tyrosine recombinase/inversion of on/off regulator of fimA] [protein_id=NP_418733.1] [location=4542037..4542633]	fimE	199	4	1	5	4	14	2.01005	0.502513	2.51256	2.01005	7.03518
lcl|NC_000913.3_cds_NP_415927.1_1397 [gene=ynbB] [locus_tag=b1409] [db_xref=ASAP:ABE-0004706,UniProtKB/Swiss-Prot:P76091] [protein=putative CDP-diglyceride synthase] [protein_id=NP_415927.1] [location=1478226..1479122]	ynbB	299	6	8	11	4	29	2.00669	2.67559	3.67893	1.33779	9.699
lcl|NC_000913.3_cds_NP_415283.1_744 [gene=acrZ] [locus_tag=b0762] [db_xref=ASAP:ABE-0002595,UniProtKB/Swiss-Prot:P0AAW9] [protein=AcrAB-TolC efflux pump accessory protein, membrane-associated] [protein_id=NP_415283.1] [location=794773..794922]	acrZ	50	1	0	5	0	6	2	0	10	0	12
lcl|NC_000913.3_cds_NP_418514.1_4008 [gene=rpiB] [locus_tag=b4090] [db_xref=ASAP:ABE-0013405,UniProtKB/Swiss-Prot:P37351] [protein=ribose 5-phosphate isomerase B/allose 6-phosphate isomerase] [protein_id=NP_418514.1] [location=4313350..4313799]	rpiB	150	3	8	5	1	17	2	5.33333	3.33333	0.666667	11.3333
lcl|NC_000913.3_cds_3718 [gene=yifN] [locus_tag=b3777] [db_xref=ASAP:ABE-0012338,ASAP:ABE-0012340,UniProtKB/Swiss-Prot:P56259] [pseudo=true] [location=complement(join(3960012..3960254,3960254..3960460))]	yifN	150	3	2	2	1	8	2	1.33333	1.33333	0.666667	5.33333
lcl|NC_000913.3_cds_NP_417153.1_2636 [gene=ygaV] [locus_tag=b2667] [db_xref=ASAP:ABE-0008784,UniProtKB/Swiss-Prot:P77295] [protein=tributyltin-inducible repressor of ygaVP] [protein_id=NP_417153.1] [location=2797211..2797510]	ygaV	100	2	1	1	1	5	2	1	1	1	5
lcl|NC_000913.3_cds_NP_417954.1_3433 [gene=rsmJ] [locus_tag=b3497] [db_xref=ASAP:ABE-0011419,UniProtKB/Swiss-Prot:P68567] [protein=16S rRNA m(2)G1516 methyltransferase, SAM-dependent] [protein_id=NP_417954.1] [location=complement(3642380..3643132)]	rsmJ	251	5	11	6	3	25	1.99203	4.38247	2.39044	1.19522	9.96016
lcl|NC_000913.3_cds_NP_417977.1_3457 [gene=yhjB] [locus_tag=b3520] [db_xref=ASAP:ABE-0011499,UniProtKB/Swiss-Prot:P37640] [protein=putative DNA-binding transcriptional response regulator] [protein_id=NP_417977.1] [location=complement(3671292..3671894)]	yhjB	201	4	3	1	2	10	1.99005	1.49254	0.497512	0.995025	4.97512
lcl|NC_000913.3_cds_NP_415750.2_1215 [gene=rssA] [locus_tag=b1234] [db_xref=ASAP:ABE-0004144,UniProtKB/Swiss-Prot:P0AFR0] [protein=putative patatin-like family phospholipase] [protein_id=NP_415750.2] [location=1289245..1290150]	rssA	302	6	7	6	3	22	1.98675	2.31788	1.98675	0.993377	7.28477
lcl|NC_000913.3_cds_NP_417341.4_2822 [gene=ygeR] [locus_tag=b2865] [db_xref=ASAP:ABE-0009407,UniProtKB/Swiss-Prot:Q46798] [protein=LysM domain-containing M23 family putative peptidase; septation lipoprotein] [protein_id=NP_417341.4] [location=complement(2999136..2999891)]	ygeR	252	5	8	7	8	28	1.98413	3.1746	2.77778	3.1746	11.1111
lcl|NC_000913.3_cds_NP_414928.2_388 [gene=mak] [locus_tag=b0394] [db_xref=ASAP:ABE-0001372,UniProtKB/Swiss-Prot:P23917] [protein=manno(fructo)kinase] [protein_id=NP_414928.2] [location=410144..411052]	mak	303	6	19	8	6	39	1.9802	6.27063	2.64026	1.9802	12.8713
lcl|NC_000913.3_cds_NP_416420.1_1900 [gene=tyrP] [locus_tag=b1907] [db_xref=ASAP:ABE-0006355,UniProtKB/Swiss-Prot:P0AAD4] [protein=tyrosine transporter] [protein_id=NP_416420.1] [location=1989681..1990892]	tyrP	404	8	11	19	5	43	1.9802	2.72277	4.70297	1.23762	10.6436
lcl|NC_000913.3_cds_NP_417230.1_2713 [gene=cysC] [locus_tag=b2750] [db_xref=ASAP:ABE-0009023,UniProtKB/Swiss-Prot:P0A6J1] [protein=adenosine 5'-phosphosulfate kinase] [protein_id=NP_417230.1] [location=complement(2873387..2873992)]	cysC	202	4	4	7	3	18	1.9802	1.9802	3.46535	1.48515	8.91089
lcl|NC_000913.3_cds_NP_415787.1_1252 [gene=yciK] [locus_tag=b1271] [db_xref=ASAP:ABE-0004263,UniProtKB/Swiss-Prot:P31808] [protein=putative EmrKY-TolC system oxoacyl-(acyl carrier protein) reductase] [protein_id=NP_415787.1] [location=complement(1328354..1329112)]	yciK	253	5	6	7	2	20	1.97628	2.37154	2.7668	0.790514	7.90514
lcl|NC_000913.3_cds_NP_417737.1_3216 [gene=yhdZ] [locus_tag=b3271] [db_xref=ASAP:ABE-0010738,UniProtKB/Swiss-Prot:P45769] [protein=putative amino acid ABC transporter ATPase] [protein_id=NP_417737.1] [location=3422436..3423194]	yhdZ	253	5	2	5	3	15	1.97628	0.790514	1.97628	1.18577	5.92885
lcl|NC_000913.3_cds_NP_416798.1_2280 [gene=yfbV] [locus_tag=b2295] [db_xref=ASAP:ABE-0007575,UniProtKB/Swiss-Prot:P0A8D9] [protein=UPF0208 family inner membrane protein] [protein_id=NP_416798.1] [location=complement(2412677..2413132)]	yfbV	152	3	3	2	1	9	1.97368	1.97368	1.31579	0.657895	5.92105
lcl|NC_000913.3_cds_NP_414744.1_198 [gene=yafC] [locus_tag=b0208] [db_xref=ASAP:ABE-0000694,UniProtKB/Swiss-Prot:P30864] [protein=LysR family putative transcriptional regulator] [protein_id=NP_414744.1] [location=complement(229967..230881)]	yafC	305	6	4	2	4	16	1.96721	1.31148	0.655738	1.31148	5.2459
lcl|NC_000913.3_cds_NP_415012.1_471 [gene=fsr] [locus_tag=b0479] [db_xref=ASAP:ABE-0001661,UniProtKB/Swiss-Prot:P52067] [protein=putative fosmidomycin efflux system protein] [protein_id=NP_415012.1] [location=complement(503476..504696)]	fsr	407	8	17	9	7	41	1.9656	4.1769	2.2113	1.7199	10.0737
lcl|NC_000913.3_cds_2626 [gene=ypjC] [locus_tag=b2650] [db_xref=ASAP:ABE-0008724,ASAP:ABE-0008727,UniProtKB/Swiss-Prot:P76613] [pseudo=true] [location=complement(2783638..2785011)]	ypjC	458	9	4	8	2	23	1.96507	0.873362	1.74672	0.436681	5.02183
lcl|NC_000913.3_cds_NP_417134.2_2624 [gene=ypjA] [locus_tag=b2647] [db_xref=ASAP:ABE-0008713,UniProtKB/Swiss-Prot:P52143] [protein=adhesin-like autotransporter] [protein_id=NP_417134.2] [location=complement(2778146..2782726)]	ypjA	1527	30	73	76	34	213	1.96464	4.78062	4.97708	2.22659	13.9489
lcl|NC_000913.3_cds_NP_416769.1_2251 [gene=elaB] [locus_tag=b2266] [db_xref=ASAP:ABE-0007487,UniProtKB/Swiss-Prot:P0AEH5] [protein=putative membrane-anchored DUF883 family ribosome-binding protein] [protein_id=NP_416769.1] [location=complement(2380722..2381027)]	elaB	102	2	2	2	1	7	1.96078	1.96078	1.96078	0.980392	6.86275
lcl|NC_000913.3_cds_NP_415866.1_1337 [gene=recE] [locus_tag=b1350] [db_xref=ASAP:ABE-0004531,UniProtKB/Swiss-Prot:P15032] [protein=Rac prophage; exonuclease VIII, 5' to 3' specific dsDNA exonuclease] [protein_id=NP_415866.1] [location=complement(1414786..1417386)]	recE	867	17	17	15	5	54	1.96078	1.96078	1.7301	0.576701	6.22837
lcl|NC_000913.3_cds_NP_414623.1_79 [gene=mraZ] [locus_tag=b0081] [db_xref=ASAP:ABE-0000302,UniProtKB/Swiss-Prot:P22186] [protein=RsmH methytransferase inhibitor] [protein_id=NP_414623.1] [location=89634..90092]	mraZ	153	3	1	3	2	9	1.96078	0.653595	1.96078	1.30719	5.88235
lcl|NC_000913.3_cds_NP_416083.1_1554 [gene=ydfV] [locus_tag=b1565] [db_xref=ASAP:ABE-0005231,UniProtKB/Swiss-Prot:P76163] [protein=Qin prophage; uncharacterized protein] [protein_id=NP_416083.1] [location=1645897..1646202]	ydfV	102	2	1	3	0	6	1.96078	0.980392	2.94118	0	5.88235
lcl|NC_000913.3_cds_NP_417879.1_3358 [gene=rtcB] [locus_tag=b3421] [db_xref=ASAP:ABE-0011170,UniProtKB/Swiss-Prot:P46850] [protein=RNA-splicing ligase] [protein_id=NP_417879.1] [location=complement(3556853..3558079)]	rtcB	409	8	5	13	5	31	1.95599	1.22249	3.17848	1.22249	7.57946
lcl|NC_000913.3_cds_NP_416468.1_1946 [gene=yedA] [locus_tag=b1959] [db_xref=ASAP:ABE-0006505,UniProtKB/Swiss-Prot:P0AA70] [protein=amino acid exporter for phenylalanine, threonine] [protein_id=NP_416468.1] [location=2029539..2030459]	yedA	307	6	17	9	2	34	1.9544	5.53746	2.9316	0.651466	11.0749
lcl|NC_000913.3_cds_NP_417098.1_2586 [gene=trmD] [locus_tag=b2607] [db_xref=ASAP:ABE-0008576,UniProtKB/Swiss-Prot:P0A873] [protein=tRNA m(1)G37 methyltransferase, SAM-dependent] [protein_id=NP_417098.1] [location=complement(2744572..2745339)]	trmD	256	5	10	5	4	24	1.95312	3.90625	1.95312	1.5625	9.375
lcl|NC_000913.3_cds_NP_415911.1_1381 [gene=paaF] [locus_tag=b1393] [db_xref=ASAP:ABE-0004659,UniProtKB/Swiss-Prot:P76082] [protein=2,3-dehydroadipyl-CoA hydratase] [protein_id=NP_415911.1] [location=1457497..1458264]	paaF	256	5	4	4	4	17	1.95312	1.5625	1.5625	1.5625	6.64062
lcl|NC_000913.3_cds_NP_417215.2_2698 [gene=ygbI] [locus_tag=b2735] [db_xref=ASAP:ABE-0008982,UniProtKB/Swiss-Prot:P52598] [protein=DeoR family putative transcriptional regulator] [protein_id=NP_417215.2] [location=complement(2860467..2861234)]	ygbI	256	5	4	3	2	14	1.95312	1.5625	1.17188	0.78125	5.46875
lcl|NC_000913.3_cds_NP_416870.1_2354 [gene=evgA] [locus_tag=b2369] [db_xref=ASAP:ABE-0007817,UniProtKB/Swiss-Prot:P0ACZ4] [protein=response regulator in two-component regulatory system with EvgS] [protein_id=NP_416870.1] [location=2483755..2484369]	evgA	205	4	6	2	1	13	1.95122	2.92683	0.97561	0.487805	6.34146
lcl|NC_000913.3_cds_NP_416868.1_2352 [gene=emrY] [locus_tag=b2367] [db_xref=ASAP:ABE-0007806,UniProtKB/Swiss-Prot:P52600] [protein=putative multidrug efflux system] [protein_id=NP_416868.1] [location=complement(2480638..2482176)]	emrY	513	10	11	9	8	38	1.94932	2.14425	1.75439	1.55945	7.40741
lcl|NC_000913.3_cds_NP_414649.1_103 [gene=hofB] [locus_tag=b0107] [db_xref=ASAP:ABE-0000370,UniProtKB/Swiss-Prot:P36645] [protein=T2SE secretion family protein; P-loop ATPase superfamily protein] [protein_id=NP_414649.1] [location=complement(115714..117099)]	hofB	462	9	9	9	4	31	1.94805	1.94805	1.94805	0.865801	6.70996
lcl|NC_000913.3_cds_NP_418784.4_4281 [gene=yjjP] [locus_tag=b4364] [db_xref=ASAP:ABE-0014313,UniProtKB/Swiss-Prot:P0ADD5] [protein=DUF1212 family inner membrane protein] [protein_id=NP_418784.4] [location=complement(4602088..4602858)]	yjjP	257	5	7	4	2	18	1.94553	2.72374	1.55642	0.77821	7.00389
lcl|NC_000913.3_cds_NP_417352.2_2833 [gene=yqeC] [locus_tag=b2876] [db_xref=ASAP:ABE-0009443,UniProtKB/Swiss-Prot:Q46809] [protein=putative selenium-dependent hydroxylase accessory protein] [protein_id=NP_417352.2] [location=complement(3014287..3015057)]	yqeC	257	5	4	3	4	16	1.94553	1.55642	1.16732	1.55642	6.22568
lcl|NC_000913.3_cds_NP_416495.1_1970 [gene=cobT] [locus_tag=b1991] [db_xref=ASAP:ABE-0006611,UniProtKB/Swiss-Prot:P36562] [protein=nicotinate-nucleotide--dimethylbenzimidazole phosphoribosyltransferase] [protein_id=NP_416495.1] [location=complement(2063388..2064467)]	cobT	360	7	11	11	9	38	1.94444	3.05556	3.05556	2.5	10.5556
lcl|NC_000913.3_cds_261 [gene=yagB] [locus_tag=b0266] [db_xref=ASAP:ABE-0000912,UniProtKB/Swiss-Prot:P37008] [pseudo=true] [location=complement(280427..280735)]	yagB	103	2	2	2	3	9	1.94175	1.94175	1.94175	2.91262	8.73786
lcl|NC_000913.3_cds_NP_415141.1_607 [gene=ybdR] [locus_tag=b0608] [db_xref=ASAP:ABE-0002099,UniProtKB/Swiss-Prot:P77316] [protein=putative Zn-dependent NAD(P)-binding oxidoreductase] [protein_id=NP_415141.1] [location=642088..643326]	ybdR	413	8	18	14	6	46	1.93705	4.35835	3.38983	1.45278	11.138
lcl|NC_000913.3_cds_NP_414677.1_131 [gene=yadC] [locus_tag=b0135] [db_xref=ASAP:ABE-0000470,UniProtKB/Swiss-Prot:P31058] [protein=putative fimbrial-like adhesin protein] [protein_id=NP_414677.1] [location=complement(149715..150953)]	yadC	413	8	9	16	5	38	1.93705	2.17918	3.87409	1.21065	9.20097
lcl|NC_000913.3_cds_NP_416223.1_1697 [gene=nlpC] [locus_tag=b1708] [db_xref=ASAP:ABE-0005704,UniProtKB/Swiss-Prot:P23898] [protein=putative C40 clan peptidase lipoprotein] [protein_id=NP_416223.1] [location=complement(1792267..1792731)]	nlpC	155	3	3	6	2	14	1.93548	1.93548	3.87097	1.29032	9.03226
lcl|NC_000913.3_cds_NP_417688.1_3166 [gene=yhcH] [locus_tag=b3221] [db_xref=ASAP:ABE-0010569,UniProtKB/Swiss-Prot:P45424] [protein=DUF386 family protein, cupin superfamily] [protein_id=NP_417688.1] [location=complement(3369014..3369478)]	yhcH	155	3	4	4	1	12	1.93548	2.58065	2.58065	0.645161	7.74194
lcl|NC_000913.3_cds_NP_417599.1_3076 [gene=yhaV] [locus_tag=b3130] [db_xref=ASAP:ABE-0010289,UniProtKB/Swiss-Prot:P64594] [protein=toxin of the SohB(PrlF)-YhaV toxin-antitoxin system] [protein_id=NP_417599.1] [location=3277337..3277801]	yhaV	155	3	2	4	1	10	1.93548	1.29032	2.58065	0.645161	6.45161
lcl|NC_000913.3_cds_YP_026265.1_3760 [gene=rhtB] [locus_tag=b3824] [db_xref=ASAP:ABE-0012490,UniProtKB/Swiss-Prot:P0AG34] [protein=homoserine, homoserine lactone and S-methyl-methionine efflux pump] [protein_id=YP_026265.1] [location=complement(4008439..4009059)]	rhtB	207	4	6	4	3	17	1.93237	2.89855	1.93237	1.44928	8.21256
lcl|NC_000913.3_cds_4227 [gene=yjhR] [locus_tag=b4308] [db_xref=ASAP:ABE-0014128,UniProtKB/Swiss-Prot:P39369] [pseudo=true] [location=join(4534791..4535003,4535003..4536031)]	yjhR	414	8	7	8	7	30	1.93237	1.69082	1.93237	1.69082	7.24638
lcl|NC_000913.3_cds_NP_416371.4_1849 [gene=znuA] [locus_tag=b1857] [db_xref=ASAP:ABE-0006191,UniProtKB/Swiss-Prot:P39172] [protein=zinc ABC transporter periplasmic binding protein] [protein_id=NP_416371.4] [location=complement(1941651..1942583)]	znuA	311	6	6	5	5	22	1.92926	1.92926	1.60772	1.60772	7.07395
lcl|NC_000913.3_cds_1355 [gene=tmpR] [locus_tag=b1368] [db_xref=ASAP:ABE-0004581,UniProtKB/Swiss-Prot:P77658] [pseudo=true] [location=1426454..1427386]	tmpR	311	6	2	4	7	19	1.92926	0.643087	1.28617	2.2508	6.10932
lcl|NC_000913.3_cds_NP_414750.1_204 [gene=rnhA] [locus_tag=b0214] [db_xref=ASAP:ABE-0000717,UniProtKB/Swiss-Prot:P0A7Y4] [protein=ribonuclease HI, degrades RNA of DNA-RNA hybrids] [protein_id=NP_414750.1] [location=complement(235535..236002)]	rnhA	156	3	6	3	2	14	1.92308	3.84615	1.92308	1.28205	8.97436
lcl|NC_000913.3_cds_NP_415872.2_1342 [gene=ydaF] [locus_tag=b4527] [db_xref=ASAP:ABE-0285048,UniProtKB/Swiss-Prot:P0ACW0] [protein=uncharacterized protein, Rac prophage] [protein_id=NP_415872.2] [location=complement(1419156..1419311)]	ydaF	52	1	2	1	0	4	1.92308	3.84615	1.92308	0	7.69231
lcl|NC_000913.3_cds_NP_417238.1_2721 [gene=casC] [locus_tag=b2758] [db_xref=ASAP:ABE-0009046,UniProtKB/Swiss-Prot:Q46899] [protein=CRISP RNA (crRNA) containing Cascade antiviral complex protein] [protein_id=NP_417238.1] [location=complement(2881051..2882142)]	casC	364	7	5	11	0	23	1.92308	1.37363	3.02198	0	6.31868
lcl|NC_000913.3_cds_530 [gene=peaD] [locus_tag=b4508] [db_xref=ASAP:ABE-0285029,UniProtKB/Swiss-Prot:P77528] [pseudo=true] [location=566376..566687]	peaD	104	2	2	2	0	6	1.92308	1.92308	1.92308	0	5.76923
lcl|NC_000913.3_cds_NP_416069.2_1539 [gene=ynfN] [locus_tag=b1551] [db_xref=ASAP:ABE-0005180,UniProtKB/Swiss-Prot:P76157] [protein=Qin prophage; cold shock-induced protein] [protein_id=NP_416069.2] [location=complement(1637954..1638109)]	ynfN	52	1	1	0	1	3	1.92308	1.92308	0	1.92308	5.76923
lcl|NC_000913.3_cds_NP_417316.1_2799 [gene=lysR] [locus_tag=b2839] [db_xref=ASAP:ABE-0009313,UniProtKB/Swiss-Prot:P03030] [protein=transcriptional activator of lysA; autorepressor] [protein_id=NP_417316.1] [location=2979021..2979956]	lysR	312	6	0	4	5	15	1.92308	0	1.28205	1.60256	4.80769
lcl|NC_000913.3_cds_NP_416073.1_1544 [gene=ydfR] [locus_tag=b1555] [db_xref=ASAP:ABE-0005192,UniProtKB/Swiss-Prot:P76160] [protein=Qin prophage; uncharacterized protein] [protein_id=NP_416073.1] [location=complement(1640054..1640365)]	ydfR	104	2	0	1	0	3	1.92308	0	0.961538	0	2.88462
lcl|NC_000913.3_cds_NP_417271.1_2754 [gene=truC] [locus_tag=b2791] [db_xref=ASAP:ABE-0009147,UniProtKB/Swiss-Prot:P0AA41] [protein=tRNA(Ile1,Asp) pseudouridine(65) synthase] [protein_id=NP_417271.1] [location=complement(2923002..2923784)]	truC	261	5	11	5	0	21	1.91571	4.21456	1.91571	0	8.04598
lcl|NC_000913.3_cds_YP_026260.1_3742 [gene=hemC] [locus_tag=b3805] [db_xref=ASAP:ABE-0012427,UniProtKB/Swiss-Prot:P06983] [protein=hydroxymethylbilane synthase] [protein_id=YP_026260.1] [location=complement(3989825..3990766)]	hemC	314	6	12	8	2	28	1.91083	3.82166	2.54777	0.636943	8.9172
lcl|NC_000913.3_cds_NP_416181.1_1655 [gene=ydhQ] [locus_tag=b1664] [db_xref=ASAP:ABE-0005563,UniProtKB/Swiss-Prot:P77552] [protein=autotransporter adhesin-related protein] [protein_id=NP_416181.1] [location=complement(1744871..1746127)]	ydhQ	419	8	20	23	12	63	1.90931	4.77327	5.48926	2.86396	15.0358
lcl|NC_000913.3_cds_NP_416890.1_2375 [gene=yfeO] [locus_tag=b2389] [db_xref=ASAP:ABE-0007880,UniProtKB/Swiss-Prot:P67729] [protein=putative ion channel protein] [protein_id=NP_416890.1] [location=2509630..2510886]	yfeO	419	8	12	11	9	40	1.90931	2.86396	2.6253	2.14797	9.54654
lcl|NC_000913.3_cds_NP_414882.1_345 [gene=mhpB] [locus_tag=b0348] [db_xref=ASAP:ABE-0001198,UniProtKB/Swiss-Prot:P0ABR9] [protein=2,3-dihydroxyphenylpropionate 1,2-dioxygenase] [protein_id=NP_414882.1] [location=370277..371221]	mhpB	315	6	6	7	8	27	1.90476	1.90476	2.22222	2.53968	8.57143
lcl|NC_000913.3_cds_NP_415824.1_1293 [gene=pspE] [locus_tag=b1308] [db_xref=ASAP:ABE-0004397,UniProtKB/Swiss-Prot:P23857] [protein=thiosulfate:cyanide sulfurtransferase (rhodanese)] [protein_id=NP_415824.1] [location=1369689..1370003]	pspE	105	2	2	2	2	8	1.90476	1.90476	1.90476	1.90476	7.61905
lcl|NC_000913.3_cds_NP_417522.1_2999 [gene=yqiJ] [locus_tag=b3050] [db_xref=ASAP:ABE-0010011,UniProtKB/Swiss-Prot:P76657] [protein=DUF1449 family inner membrane protein] [protein_id=NP_417522.1] [location=3192208..3192837]	yqiJ	210	4	3	9	0	16	1.90476	1.42857	4.28571	0	7.61905
lcl|NC_000913.3_cds_NP_418545.1_4039 [gene=yjdF] [locus_tag=b4121] [db_xref=ASAP:ABE-0013498,UniProtKB/Swiss-Prot:P39270] [protein=DUF2238 family inner membrane protein] [protein_id=NP_418545.1] [location=complement(4344929..4345558)]	yjdF	210	4	6	2	4	16	1.90476	2.85714	0.952381	1.90476	7.61905
lcl|NC_000913.3_cds_NP_418581.1_4078 [gene=yjeN] [locus_tag=b4157] [db_xref=ASAP:ABE-0013617,UniProtKB/Swiss-Prot:P39283] [protein=uncharacterized protein] [protein_id=NP_418581.1] [location=4385393..4385707]	yjeN	105	2	1	2	2	7	1.90476	0.952381	1.90476	1.90476	6.66667
lcl|NC_000913.3_cds_NP_415912.1_1382 [gene=paaG] [locus_tag=b1394] [db_xref=ASAP:ABE-0004661,UniProtKB/Swiss-Prot:P77467] [protein=1,2-epoxyphenylacetyl-CoA isomerase, oxepin-CoA-forming] [protein_id=NP_415912.1] [location=1458264..1459052]	paaG	263	5	6	5	8	24	1.90114	2.28137	1.90114	3.04183	9.12548
lcl|NC_000913.3_cds_NP_416607.1_2089 [gene=thiM] [locus_tag=b2104] [db_xref=ASAP:ABE-0006960,UniProtKB/Swiss-Prot:P76423] [protein=hydoxyethylthiazole kinase] [protein_id=NP_416607.1] [location=complement(2184513..2185301)]	thiM	263	5	8	7	1	21	1.90114	3.04183	2.6616	0.380228	7.98479
lcl|NC_000913.3_cds_NP_414755.1_211 [gene=ivy] [locus_tag=b0220] [db_xref=ASAP:ABE-0000740,UniProtKB/Swiss-Prot:P0AD59] [protein=inhibitor of c-type lysozyme, periplasmic] [protein_id=NP_414755.1] [location=240343..240816]	ivy	158	3	6	2	2	13	1.89873	3.79747	1.26582	1.26582	8.22785
lcl|NC_000913.3_cds_NP_415564.2_1025 [gene=clsC] [locus_tag=b1046] [db_xref=ASAP:ABE-0003551,UniProtKB/Swiss-Prot:P75919] [protein=stationary phase cardiolipin synthase 3] [protein_id=NP_415564.2] [location=1106355..1107776]	clsC	474	9	9	8	3	29	1.89873	1.89873	1.68776	0.632911	6.11814
lcl|NC_000913.3_cds_NP_418721.1_4216 [gene=sgcE] [locus_tag=b4301] [db_xref=ASAP:ABE-0014097,UniProtKB/Swiss-Prot:P39362] [protein=putative epimerase] [protein_id=NP_418721.1] [location=complement(4526905..4527537)]	sgcE	211	4	1	2	5	12	1.89573	0.473934	0.947867	2.36967	5.6872
lcl|NC_000913.3_cds_NP_415454.4_915 [gene=ssuC] [locus_tag=b0934] [db_xref=ASAP:ABE-0003175,UniProtKB/Swiss-Prot:P75851] [protein=aliphatic sulfonate ABC transporter permease] [protein_id=NP_415454.4] [location=complement(994041..994832)]	ssuC	264	5	12	3	3	23	1.89394	4.54545	1.13636	1.13636	8.71212
lcl|NC_000913.3_cds_NP_417609.1_3086 [gene=agaD] [locus_tag=b3140] [db_xref=ASAP:ABE-0010314,UniProtKB/Swiss-Prot:P42911] [protein=N-acetylgalactosamine-specific enzyme IID component of PTS] [protein_id=NP_417609.1] [location=3285478..3286269]	agaD	264	5	11	2	5	23	1.89394	4.16667	0.757576	1.89394	8.71212
lcl|NC_000913.3_cds_NP_416589.2_2071 [gene=yegR] [locus_tag=b2085] [db_xref=ASAP:ABE-0006907,UniProtKB/Swiss-Prot:P76406] [protein=uncharacterized protein] [protein_id=NP_416589.2] [location=complement(2167989..2168306)]	yegR	106	2	1	7	0	10	1.88679	0.943396	6.60377	0	9.43396
lcl|NC_000913.3_cds_NP_415874.1_1344 [gene=racR] [locus_tag=b1356] [db_xref=ASAP:ABE-0004548,UniProtKB/Swiss-Prot:P76062] [protein=Rac prophage; putative DNA-binding transcriptional regulator] [protein_id=NP_415874.1] [location=complement(1419765..1420241)]	racR	159	3	2	3	1	9	1.88679	1.25786	1.88679	0.628931	5.66038
lcl|NC_000913.3_cds_NP_417109.1_2597 [gene=ratA] [locus_tag=b2619] [db_xref=ASAP:ABE-0008618,UniProtKB/Swiss-Prot:P0AGL5] [protein=toxic UPF0083 family protein inhibitor of 70S ribosome formation] [protein_id=NP_417109.1] [location=complement(2754288..2754764)]	ratA	159	3	0	3	3	9	1.88679	0	1.88679	1.88679	5.66038
lcl|NC_000913.3_cds_NP_414969.4_428 [gene=bolA] [locus_tag=b0435] [db_xref=ASAP:ABE-0001508,UniProtKB/Swiss-Prot:P0ABE2] [protein=stationary-phase morphogene, transcriptional repressor for mreB; also regulator for dacA, dacC, and ampC] [protein_id=NP_414969.4] [location=454472..454789]	bolA	106	2	1	1	1	5	1.88679	0.943396	0.943396	0.943396	4.71698
lcl|NC_000913.3_cds_NP_417649.1_3127 [gene=dacB] [locus_tag=b3182] [db_xref=ASAP:ABE-0010458,UniProtKB/Swiss-Prot:P24228] [protein=D-alanyl-D-alanine carboxypeptidase] [protein_id=NP_417649.1] [location=3328963..3330396]	dacB	478	9	13	11	4	37	1.88285	2.71967	2.30126	0.83682	7.74059
lcl|NC_000913.3_cds_NP_415358.1_819 [gene=yliI] [locus_tag=b0837] [db_xref=ASAP:ABE-0002852,UniProtKB/Swiss-Prot:P75804] [protein=soluble aldose sugar dehydrogenase] [protein_id=NP_415358.1] [location=878742..879857]	yliI	372	7	21	8	6	42	1.88172	5.64516	2.15054	1.6129	11.2903
lcl|NC_000913.3_cds_NP_418606.1_4104 [gene=yjfM] [locus_tag=b4185] [db_xref=ASAP:ABE-0013696,UniProtKB/Swiss-Prot:P39295] [protein=DUF1190 family protein] [protein_id=NP_418606.1] [location=4412387..4413025]	yjfM	213	4	10	9	1	24	1.87793	4.69484	4.22535	0.469484	11.2676
lcl|NC_000913.3_cds_NP_415339.1_800 [gene=ybiR] [locus_tag=b0818] [db_xref=ASAP:ABE-0002795,UniProtKB/Swiss-Prot:P75788] [protein=putative transporter] [protein_id=NP_415339.1] [location=853647..854765]	ybiR	373	7	7	8	5	27	1.87668	1.87668	2.14477	1.34048	7.23861
lcl|NC_000913.3_cds_NP_416555.2_2036 [gene=wcaH] [locus_tag=b2051] [db_xref=ASAP:ABE-0006796,UniProtKB/Swiss-Prot:P32056] [protein=GDP-mannose mannosyl hydrolase] [protein_id=NP_416555.2] [location=complement(2125743..2126222)]	wcaH	160	3	4	3	2	12	1.875	2.5	1.875	1.25	7.5
lcl|NC_000913.3_cds_NP_414700.1_154 [gene=btuF] [locus_tag=b0158] [db_xref=ASAP:ABE-0000542,UniProtKB/Swiss-Prot:P37028] [protein=vitamin B12 ABC transporter periplasmic binding protein] [protein_id=NP_414700.1] [location=complement(177662..178462)]	btuF	267	5	3	2	3	13	1.87266	1.1236	0.749064	1.1236	4.86891
lcl|NC_000913.3_cds_NP_416938.1_2423 [gene=yffL] [locus_tag=b2443] [db_xref=ASAP:ABE-0008055,UniProtKB/Swiss-Prot:P76543] [protein=CPZ-55 prophage; uncharacterized protein] [protein_id=NP_416938.1] [location=2560257..2560898]	yffL	214	4	3	2	1	10	1.86916	1.40187	0.934579	0.46729	4.6729
lcl|NC_000913.3_cds_NP_417942.6_3422 [gene=yhhJ] [locus_tag=b3485] [db_xref=ASAP:ABE-0011379,UniProtKB/Swiss-Prot:P0AGH1] [protein=putative ABC transporter permease] [protein_id=NP_417942.6] [location=complement(3625679..3626803)]	yhhJ	375	7	9	7	6	29	1.86667	2.4	1.86667	1.6	7.73333
lcl|NC_000913.3_cds_NP_416244.2_1719 [gene=ydjO] [locus_tag=b1730] [db_xref=ASAP:ABE-0005773,UniProtKB/Swiss-Prot:P76210] [protein=uncharacterized protein] [protein_id=NP_416244.2] [location=complement(1812329..1813132)]	ydjO	268	5	0	5	2	12	1.86567	0	1.86567	0.746269	4.47761
lcl|NC_000913.3_cds_NP_415349.1_810 [gene=iaaA] [locus_tag=b0828] [db_xref=ASAP:ABE-0002828,UniProtKB/Swiss-Prot:P37595] [protein=Isoaspartyl peptidase] [protein_id=NP_415349.1] [location=866568..867533]	iaaA	322	6	18	9	6	39	1.86335	5.59006	2.79503	1.86335	12.1118
lcl|NC_000913.3_cds_NP_417110.1_2598 [gene=smpB] [locus_tag=b2620] [db_xref=ASAP:ABE-0008622,UniProtKB/Swiss-Prot:P0A832] [protein=tmRNA-binding trans-translation protein] [protein_id=NP_417110.1] [location=2754896..2755378]	smpB	161	3	4	3	0	10	1.86335	2.48447	1.86335	0	6.21118
lcl|NC_000913.3_cds_NP_415974.1_1446 [gene=ydcD] [locus_tag=b1457] [db_xref=ASAP:ABE-0004861,UniProtKB/Swiss-Prot:P31991] [protein=putative immunity protein for RhsE] [protein_id=NP_415974.1] [location=1529922..1530404]	ydcD	161	3	1	2	2	8	1.86335	0.621118	1.24224	1.24224	4.96894
lcl|NC_000913.3_cds_NP_417325.4_2808 [gene=yqeJ] [locus_tag=b2848] [db_xref=ASAP:ABE-0009354,UniProtKB/Swiss-Prot:Q46943] [protein=uncharacterized protein] [protein_id=NP_417325.4] [location=2989304..2989786]	yqeJ	161	3	0	3	1	7	1.86335	0	1.86335	0.621118	4.34783
lcl|NC_000913.3_cds_NP_415506.1_967 [gene=gfcB] [locus_tag=b0986] [db_xref=ASAP:ABE-0003323,UniProtKB/Swiss-Prot:P75884] [protein=O-antigen capsule production lipoprotein] [protein_id=NP_415506.1] [location=complement(1048688..1049332)]	gfcB	215	4	3	1	3	11	1.86047	1.39535	0.465116	1.39535	5.11628
lcl|NC_000913.3_cds_NP_417937.1_3416 [gene=nikE] [locus_tag=b3480] [db_xref=ASAP:ABE-0011362,UniProtKB/Swiss-Prot:P33594] [protein=nickel ABC transporter ATPase] [protein_id=NP_417937.1] [location=3617776..3618582]	nikE	269	5	7	3	3	18	1.85874	2.60223	1.11524	1.11524	6.69145
lcl|NC_000913.3_cds_NP_416258.1_1733 [gene=astE] [locus_tag=b1744] [db_xref=ASAP:ABE-0005815,UniProtKB/Swiss-Prot:P76215] [protein=succinylglutamate desuccinylase] [protein_id=NP_416258.1] [location=complement(1825955..1826923)]	astE	323	6	10	10	4	30	1.85759	3.09598	3.09598	1.23839	9.28793
lcl|NC_000913.3_cds_NP_418812.1_4311 [gene=ytjC] [locus_tag=b4395] [db_xref=ASAP:ABE-0014416,UniProtKB/Swiss-Prot:P0A7A2] [protein=phosphatase] [protein_id=NP_418812.1] [location=4633797..4634444]	ytjC	216	4	6	4	2	16	1.85185	2.77778	1.85185	0.925926	7.40741
lcl|NC_000913.3_cds_NP_415865.1_1336 [gene=recT] [locus_tag=b1349] [db_xref=ASAP:ABE-0004529,UniProtKB/Swiss-Prot:P33228] [protein=Rac prophage; recombination and repair protein] [protein_id=NP_415865.1] [location=complement(1413984..1414793)]	recT	270	5	3	8	2	18	1.85185	1.11111	2.96296	0.740741	6.66667
lcl|NC_000913.3_cds_1924 [gene=intG] [locus_tag=b1936] [db_xref=ASAP:ABE-0006445,UniProtKB/Swiss-Prot:P76323] [pseudo=true] [location=2012502..2012663]	intG	54	1	0	1	1	3	1.85185	0	1.85185	1.85185	5.55556
lcl|NC_000913.3_cds_NP_417945.1_3425 [gene=yhiJ] [locus_tag=b3488] [db_xref=ASAP:ABE-0011387,UniProtKB/Swiss-Prot:P37627] [protein=DUF4049 family protein] [protein_id=NP_417945.1] [location=complement(3630968..3632590)]	yhiJ	541	10	7	12	5	34	1.84843	1.2939	2.21811	0.924214	6.28466
lcl|NC_000913.3_cds_NP_415500.1_961 [gene=appA] [locus_tag=b0980] [db_xref=ASAP:ABE-0003305,UniProtKB/Swiss-Prot:P07102] [protein=phosphoanhydride phosphorylase] [protein_id=NP_415500.1] [location=1040617..1041915]	appA	433	8	6	11	4	29	1.84758	1.38568	2.54042	0.923788	6.69746
lcl|NC_000913.3_cds_694 [gene=ybfL] [locus_tag=b0705] [db_xref=ASAP:ABE-0002407,UniProtKB/Swiss-Prot:P75741] [pseudo=true] [location=736825..737961]	ybfL	379	7	2	5	7	21	1.84697	0.527704	1.31926	1.84697	5.5409
lcl|NC_000913.3_cds_NP_417941.1_3421 [gene=yhhI] [locus_tag=b3484] [db_xref=ASAP:ABE-0011377,UniProtKB/Swiss-Prot:P28912] [protein=putative transposase] [protein_id=NP_417941.1] [location=3624378..3625514]	yhhI	379	7	1	6	7	21	1.84697	0.263852	1.58311	1.84697	5.5409
lcl|NC_000913.3_cds_NP_417067.1_2556 [gene=rseA] [locus_tag=b2572] [db_xref=ASAP:ABE-0008462,UniProtKB/Swiss-Prot:P0AFX7] [protein=anti-sigma factor] [protein_id=NP_417067.1] [location=complement(2708754..2709404)]	rseA	217	4	3	3	0	10	1.84332	1.38249	1.38249	0	4.60829
lcl|NC_000913.3_cds_NP_417663.1_3141 [gene=yrbG] [locus_tag=b3196] [db_xref=ASAP:ABE-0010502,UniProtKB/Swiss-Prot:P45394] [protein=putative calcium/sodium:proton antiporter] [protein_id=NP_417663.1] [location=3340275..3341252]	yrbG	326	6	8	10	3	27	1.84049	2.45399	3.06748	0.920245	8.28221
lcl|NC_000913.3_cds_NP_415039.1_498 [gene=allR] [locus_tag=b0506] [db_xref=ASAP:ABE-0001750,UniProtKB/Swiss-Prot:P0ACN4] [protein=glyoxylate-inducible transcriptional repressor of all and gcl operons] [protein_id=NP_415039.1] [location=533011..533826]	allR	272	5	8	8	3	24	1.83824	2.94118	2.94118	1.10294	8.82353
lcl|NC_000913.3_cds_NP_417783.1_3262 [gene=gspC] [locus_tag=b3324] [db_xref=ASAP:ABE-0010877,UniProtKB/Swiss-Prot:P45757] [protein=general secretory pathway component, cryptic] [protein_id=NP_417783.1] [location=3455578..3456393]	gspC	272	5	3	0	8	16	1.83824	1.10294	0	2.94118	5.88235
lcl|NC_000913.3_cds_NP_415945.1_1415 [gene=ydcK] [locus_tag=b1428] [db_xref=ASAP:ABE-0004765,UniProtKB/Swiss-Prot:P76100] [protein=uncharacterized protein] [protein_id=NP_415945.1] [location=complement(1499469..1500449)]	ydcK	327	6	12	9	2	29	1.83486	3.66972	2.75229	0.611621	8.8685
lcl|NC_000913.3_cds_NP_415230.1_690 [gene=ybfB] [locus_tag=b0702] [db_xref=ASAP:ABE-0002398,UniProtKB/Swiss-Prot:P0AAU5] [protein=putative membrane protein] [protein_id=NP_415230.1] [location=733776..734102]	ybfB	109	2	2	0	2	6	1.83486	1.83486	0	1.83486	5.50459
lcl|NC_000913.3_cds_NP_416605.2_2087 [gene=yegX] [locus_tag=b2102] [db_xref=ASAP:ABE-0006955,UniProtKB/Swiss-Prot:P76421] [protein=putative family 25 glycosyl hydrolase] [protein_id=NP_416605.2] [location=complement(2182833..2183651)]	yegX	273	5	6	3	4	18	1.8315	2.1978	1.0989	1.4652	6.59341
lcl|NC_000913.3_cds_NP_418345.2_3838 [gene=kdgT] [locus_tag=b3909] [db_xref=ASAP:ABE-0012764,UniProtKB/Swiss-Prot:P0A712] [protein=2-keto-3-deoxy-D-gluconate transporter] [protein_id=NP_418345.2] [location=4101690..4102673]	kdgT	328	6	10	8	12	36	1.82927	3.04878	2.43902	3.65854	10.9756
lcl|NC_000913.3_cds_NP_415418.1_879 [gene=ycaD] [locus_tag=b0898] [db_xref=ASAP:ABE-0003056,UniProtKB/Swiss-Prot:P21503] [protein=putative MFS transporter, inner membrane protein] [protein_id=NP_415418.1] [location=945871..947019]	ycaD	383	7	16	7	5	35	1.82768	4.17755	1.82768	1.30548	9.13838
lcl|NC_000913.3_cds_NP_415899.1_1369 [gene=ydbH] [locus_tag=b1381] [db_xref=ASAP:ABE-0004623,UniProtKB/Swiss-Prot:P52645] [protein=putative membrane-anchored protein, function unknown] [protein_id=NP_415899.1] [location=1443051..1445690]	ydbH	880	16	22	26	16	80	1.81818	2.5	2.95455	1.81818	9.09091
lcl|NC_000913.3_cds_NP_416360.1_1838 [gene=yebE] [locus_tag=b1846] [db_xref=ASAP:ABE-0006137,UniProtKB/Swiss-Prot:P33218] [protein=DUF533 family inner membrane protein] [protein_id=NP_416360.1] [location=complement(1929048..1929707)]	yebE	220	4	8	3	4	19	1.81818	3.63636	1.36364	1.81818	8.63636
lcl|NC_000913.3_cds_NP_414822.1_285 [gene=ykgJ] [locus_tag=b0288] [db_xref=ASAP:ABE-0000997,UniProtKB/Swiss-Prot:P0AAL9] [protein=UPF0153 cysteine cluster protein] [protein_id=NP_414822.1] [location=complement(303853..304182)]	ykgJ	110	2	2	4	1	9	1.81818	1.81818	3.63636	0.909091	8.18182
lcl|NC_000913.3_cds_NP_414963.1_422 [gene=cyoD] [locus_tag=b0429] [db_xref=ASAP:ABE-0001487,UniProtKB/Swiss-Prot:P0ABJ6] [protein=cytochrome o ubiquinol oxidase subunit IV] [protein_id=NP_414963.1] [location=complement(447717..448046)]	cyoD	110	2	5	0	0	7	1.81818	4.54545	0	0	6.36364
lcl|NC_000913.3_cds_4053 [gene=yjdQ] [locus_tag=b4654] [db_xref=EcoGene:EG14452,GeneID:5625580] [pseudo=true] [location=complement(join(4362191..4362271,4362270..4362353))]	yjdQ	55	1	0	0	0	1	1.81818	0	0	0	1.81818
lcl|NC_000913.3_cds_NP_416850.1_2332 [gene=intS] [locus_tag=b2349] [db_xref=ASAP:ABE-0007756,UniProtKB/Swiss-Prot:P37326] [protein=CPS-53 (KpLE1) prophage; putative prophage CPS-53 integrase] [protein_id=NP_416850.1] [location=2466545..2467702]	intS	386	7	7	5	4	23	1.81347	1.81347	1.29534	1.03627	5.95855
lcl|NC_000913.3_cds_1567 [gene=intQ] [locus_tag=b1579] [db_xref=ASAP:ABE-0005270,UniProtKB/Swiss-Prot:P76168] [pseudo=true] [location=1651551..1652708]	intQ	386	7	2	9	2	20	1.81347	0.518135	2.33161	0.518135	5.18135
lcl|NC_000913.3_cds_NP_418245.1_3738 [gene=aslA] [locus_tag=b3801] [db_xref=ASAP:ABE-0012411,UniProtKB/Swiss-Prot:P25549] [protein=putative Ser-type periplasmic non-aryl sulfatase] [protein_id=NP_418245.1] [location=complement(3984352..3986007)]	aslA	552	10	19	14	7	50	1.81159	3.44203	2.53623	1.26812	9.05797
lcl|NC_000913.3_cds_NP_414901.1_363 [gene=tauC] [locus_tag=b0367] [db_xref=ASAP:ABE-0001261,UniProtKB/Swiss-Prot:Q47539] [protein=taurine ABC transporter permease] [protein_id=NP_414901.1] [location=386971..387798]	tauC	276	5	4	9	4	22	1.81159	1.44928	3.26087	1.44928	7.97101
lcl|NC_000913.3_cds_NP_418652.2_4148 [gene=yjfF] [locus_tag=b4231] [db_xref=ASAP:ABE-0013840,UniProtKB/Swiss-Prot:P37772] [protein=putative sugar ABC transporter permease] [protein_id=NP_418652.2] [location=4453583..4454578]	yjfF	332	6	18	10	7	41	1.80723	5.42169	3.01205	2.10843	12.3494
lcl|NC_000913.3_cds_NP_415087.1_548 [gene=rrrD] [locus_tag=b0555] [db_xref=ASAP:ABE-0001898,UniProtKB/Swiss-Prot:P78285] [protein=DLP12 prophage; putative lysozyme] [protein_id=NP_415087.1] [location=577613..578110]	rrrD	166	3	8	8	1	20	1.80723	4.81928	4.81928	0.60241	12.0482
lcl|NC_000913.3_cds_NP_416346.4_1824 [gene=msrC] [locus_tag=b1832] [db_xref=ASAP:ABE-0006095,UniProtKB/Swiss-Prot:P76270] [protein=free methionine-(R)-sulfoxide reductase] [protein_id=NP_416346.4] [location=complement(1915631..1916128)]	msrC	166	3	4	3	2	12	1.80723	2.40964	1.80723	1.20482	7.22892
lcl|NC_000913.3_cds_NP_415909.4_1379 [gene=paaD] [locus_tag=b1391] [db_xref=ASAP:ABE-0004655,UniProtKB/Swiss-Prot:P76080] [protein=ring 1,2-phenylacetyl-CoA epoxidase subunit] [protein_id=NP_415909.4] [location=1455925..1456422]	paaD	166	3	4	2	1	10	1.80723	2.40964	1.20482	0.60241	6.0241
lcl|NC_000913.3_cds_NP_415075.1_534 [gene=emrE] [locus_tag=b0543] [db_xref=ASAP:ABE-0001863,UniProtKB/Swiss-Prot:P23895] [protein=DLP12 prophage; multidrug resistance protein] [protein_id=NP_415075.1] [location=568315..568647]	emrE	111	2	2	7	1	12	1.8018	1.8018	6.30631	0.900901	10.8108
lcl|NC_000913.3_cds_NP_417642.1_3120 [gene=secG] [locus_tag=b3175] [db_xref=ASAP:ABE-0010436,UniProtKB/Swiss-Prot:P0AG99] [protein=preprotein translocase membrane subunit] [protein_id=NP_417642.1] [location=complement(3322173..3322505)]	secG	111	2	3	7	0	12	1.8018	2.7027	6.30631	0	10.8108
lcl|NC_000913.3_cds_NP_416084.1_1555 [gene=flxA] [locus_tag=b1566] [db_xref=ASAP:ABE-0005234,UniProtKB/Swiss-Prot:P77609] [protein=Qin prophage; uncharacterized protein] [protein_id=NP_416084.1] [location=1646405..1646737]	flxA	111	2	1	0	2	5	1.8018	0.900901	0	1.8018	4.5045
lcl|NC_000913.3_cds_NP_415903.4_1373 [gene=feaB] [locus_tag=b1385] [db_xref=ASAP:ABE-0004637,UniProtKB/Swiss-Prot:P80668] [protein=phenylacetaldehyde dehydrogenase] [protein_id=NP_415903.4] [location=1447519..1449018]	feaB	500	9	12	12	11	44	1.8	2.4	2.4	2.2	8.8
lcl|NC_000913.3_cds_NP_416933.4_2418 [gene=eutK] [locus_tag=b2438] [db_xref=ASAP:ABE-0008039,UniProtKB/Swiss-Prot:P76540] [protein=putative ethanol utilization carboxysome structural protein] [protein_id=NP_416933.4] [location=complement(2555228..2555728)]	eutK	167	3	4	3	2	12	1.79641	2.39521	1.79641	1.1976	7.18563
lcl|NC_000913.3_cds_NP_417240.1_2723 [gene=casA] [locus_tag=b2760] [db_xref=ASAP:ABE-0009050,UniProtKB/Swiss-Prot:Q46901] [protein=CRISP RNA (crRNA) containing Cascade antiviral complex protein] [protein_id=NP_417240.1] [location=complement(2882630..2884138)]	casA	503	9	3	12	15	39	1.78926	0.596421	2.38569	2.98211	7.75348
lcl|NC_000913.3_cds_NP_415937.1_1408 [gene=mokB] [locus_tag=b1420] [db_xref=ASAP:ABE-0004738,UniProtKB/Swiss-Prot:P76096] [protein=regulatory peptide] [protein_id=NP_415937.1] [location=complement(1491962..1492129)]	mokB	56	1	2	2	0	5	1.78571	3.57143	3.57143	0	8.92857
lcl|NC_000913.3_cds_NP_415195.1_659 [gene=ubiF] [locus_tag=b0662] [db_xref=ASAP:ABE-0002265,UniProtKB/Swiss-Prot:P75728] [protein=2-octaprenyl-3-methyl-6-methoxy-1,4-benzoquinol oxygenase] [protein_id=NP_415195.1] [location=695101..696276]	ubiF	392	7	12	6	7	32	1.78571	3.06122	1.53061	1.78571	8.16327
lcl|NC_000913.3_cds_1977 [gene=yoeA] [locus_tag=b4582] [db_xref=ASAP:ABE-0006626,ASAP:ABE-0006636,ASAP:ABE-0285114,UniProtKB/Swiss-Prot:P76356] [pseudo=true] [location=join(2068635..2068940,2070277..2070474)]	yoeA	168	3	3	6	1	13	1.78571	1.78571	3.57143	0.595238	7.7381
lcl|NC_000913.3_cds_NP_417054.2_2542 [gene=tadA] [locus_tag=b2559] [db_xref=ASAP:ABE-0008419,UniProtKB/Swiss-Prot:P68398] [protein=tRNA-specific adenosine deaminase] [protein_id=NP_417054.2] [location=complement(2697354..2697857)]	tadA	168	3	4	6	0	13	1.78571	2.38095	3.57143	0	7.7381
lcl|NC_000913.3_cds_NP_414798.1_257 [gene=insB1] [locus_tag=b0264] [db_xref=ASAP:ABE-0000906,UniProtKB/Swiss-Prot:P0CF26] [protein=IS1 transposase B] [protein_id=NP_414798.1] [location=complement(279178..279681)]	insB1	168	3	3	1	4	11	1.78571	1.78571	0.595238	2.38095	6.54762
lcl|NC_000913.3_cds_NP_414808.1_270 [gene=insB1] [locus_tag=b0274] [db_xref=ASAP:ABE-0000948,UniProtKB/Swiss-Prot:P0CF27] [protein=IS1 transposase B] [protein_id=NP_414808.1] [location=complement(290649..291152)]	insB1	168	3	3	1	4	11	1.78571	1.78571	0.595238	2.38095	6.54762
lcl|NC_000913.3_cds_NP_415508.1_970 [gene=insB1] [locus_tag=b0988] [db_xref=ASAP:ABE-0003338,UniProtKB/Swiss-Prot:P57998] [protein=IS1 transposase B] [protein_id=NP_415508.1] [location=1050027..1050530]	insB1	168	3	3	1	4	11	1.78571	1.78571	0.595238	2.38095	6.54762
lcl|NC_000913.3_cds_NP_417449.1_2928 [gene=glcA] [locus_tag=b2975] [db_xref=ASAP:ABE-0009763,UniProtKB/Swiss-Prot:Q46839] [protein=glycolate transporter] [protein_id=NP_417449.1] [location=complement(3119597..3121279)]	glcA	561	10	26	13	8	57	1.78253	4.63458	2.31729	1.42602	10.1604
lcl|NC_000913.3_cds_NP_417899.1_3378 [gene=yhhZ] [locus_tag=b3442] [db_xref=ASAP:ABE-0011244,UniProtKB/Swiss-Prot:P46855] [protein=putative Hcp1 family polymorphic toxin protein; putative colicin-like DNase/tRNase activity] [protein_id=NP_417899.1] [location=3581863..3583041]	yhhZ	393	7	8	12	4	31	1.78117	2.03562	3.05344	1.01781	7.88804
lcl|NC_000913.3_cds_NP_415465.1_926 [gene=pyrD] [locus_tag=b0945] [db_xref=ASAP:ABE-0003201,UniProtKB/Swiss-Prot:P0A7E1] [protein=dihydro-orotate oxidase, FMN-linked] [protein_id=NP_415465.1] [location=1004768..1005778]	pyrD	337	6	11	14	1	32	1.78042	3.26409	4.1543	0.296736	9.49555
lcl|NC_000913.3_cds_NP_417237.2_2720 [gene=casD] [locus_tag=b2757] [db_xref=ASAP:ABE-0009044,UniProtKB/Swiss-Prot:Q46898] [protein=CRISP RNA (crRNA) containing Cascade antiviral complex protein] [protein_id=NP_417237.2] [location=complement(2880374..2881048)]	casD	225	4	2	2	10	18	1.77778	0.888889	0.888889	4.44444	8
lcl|NC_000913.3_cds_NP_415751.1_1216 [gene=rssB] [locus_tag=b1235] [db_xref=ASAP:ABE-0004147,UniProtKB/Swiss-Prot:P0AEV1] [protein=PcnB-degradosome interaction factor; response regulator] [protein_id=NP_415751.1] [location=1290242..1291255]	rssB	338	6	8	6	3	23	1.77515	2.36686	1.77515	0.887574	6.80473
lcl|NC_000913.3_cds_NP_415378.1_839 [gene=potI] [locus_tag=b0857] [db_xref=ASAP:ABE-0002919,UniProtKB/Swiss-Prot:P0AFL1] [protein=putrescine ABC transporter permease] [protein_id=NP_415378.1] [location=897084..897929]	potI	282	5	9	4	2	20	1.77305	3.19149	1.41844	0.70922	7.0922
lcl|NC_000913.3_cds_NP_418115.1_3606 [gene=setC] [locus_tag=b3659] [db_xref=ASAP:ABE-0011959,UniProtKB/Swiss-Prot:P31436] [protein=putative arabinose efflux transporter] [protein_id=NP_418115.1] [location=3836953..3838137]	setC	395	7	10	8	2	27	1.77215	2.53165	2.02532	0.506329	6.83544
lcl|NC_000913.3_cds_YP_026219.1_3357 [gene=rtcA] [locus_tag=b4475] [db_xref=ASAP:ABE-0174104,UniProtKB/Swiss-Prot:P46849] [protein=RNA 3'-terminal phosphate cyclase] [protein_id=YP_026219.1] [location=complement(3555833..3556849)]	rtcA	339	6	14	7	9	36	1.76991	4.12979	2.0649	2.65487	10.6195
lcl|NC_000913.3_cds_NP_416253.1_1728 [gene=osmE] [locus_tag=b1739] [db_xref=ASAP:ABE-0005799,UniProtKB/Swiss-Prot:P0ADB1] [protein=osmotically-inducible lipoprotein] [protein_id=NP_416253.1] [location=complement(1821918..1822256)]	osmE	113	2	1	6	0	9	1.76991	0.884956	5.30973	0	7.9646
lcl|NC_000913.3_cds_278 [gene=yagP] [locus_tag=b4694] [db_xref=ASAP:ABE-0000982,UniProtKB/Swiss-Prot:P75684] [pseudo=true] [location=complement(297381..297719)]	yagP	113	2	3	1	1	7	1.76991	2.65487	0.884956	0.884956	6.19469
lcl|NC_000913.3_cds_NP_418776.1_4273 [gene=lgoT] [locus_tag=b4356] [db_xref=ASAP:ABE-0014284,UniProtKB/Swiss-Prot:P39398] [protein=putative L-galactonate:H symporter] [protein_id=NP_418776.1] [location=complement(4593361..4594722)]	lgoT	454	8	12	9	11	40	1.76211	2.64317	1.98238	2.42291	8.81057
lcl|NC_000913.3_cds_NP_418511.1_4005 [gene=alsA] [locus_tag=b4087] [db_xref=ASAP:ABE-0013394,UniProtKB/Swiss-Prot:P32721] [protein=D-allose ABC transporter ATPase] [protein_id=NP_418511.1] [location=complement(4309448..4310980)]	alsA	511	9	18	8	4	39	1.76125	3.5225	1.56556	0.782779	7.63209
lcl|NC_000913.3_cds_NP_418015.1_3497 [gene=insK] [locus_tag=b3558] [db_xref=ASAP:ABE-0011622,UniProtKB/Swiss-Prot:P19769] [protein=IS150 transposase B] [protein_id=NP_418015.1] [location=3721198..3722049]	insK	284	5	2	2	3	12	1.76056	0.704225	0.704225	1.05634	4.22535
lcl|NC_000913.3_cds_NP_416033.1_1502 [gene=lsrB] [locus_tag=b1516] [db_xref=ASAP:ABE-0005063,UniProtKB/Swiss-Prot:P76142] [protein=autoinducer 2-binding protein] [protein_id=NP_416033.1] [location=1605051..1606073]	lsrB	341	6	16	8	1	31	1.75953	4.69208	2.34604	0.293255	9.09091
lcl|NC_000913.3_cds_YP_026204.1_3060 [gene=tdcG] [locus_tag=b4471] [db_xref=ASAP:ABE-0174101,UniProtKB/Swiss-Prot:P42630] [protein=L-serine dehydratase 3, anaerobic] [protein_id=YP_026204.1] [location=complement(3258285..3259649)]	tdcG	455	8	18	8	11	45	1.75824	3.95604	1.75824	2.41758	9.89011
lcl|NC_000913.3_cds_NP_416030.1_1499 [gene=lsrA] [locus_tag=b1513] [db_xref=ASAP:ABE-0005056,UniProtKB/Swiss-Prot:P77257] [protein=autoinducer 2 import ATP-binding protein] [protein_id=NP_416030.1] [location=1601490..1603025]	lsrA	512	9	14	12	6	41	1.75781	2.73438	2.34375	1.17188	8.00781
lcl|NC_000913.3_cds_NP_418643.1_4141 [gene=ytfP] [locus_tag=b4222] [db_xref=ASAP:ABE-0013814,UniProtKB/Swiss-Prot:P0AE48] [protein=GGCT-like protein] [protein_id=NP_418643.1] [location=4447894..4448235]	ytfP	114	2	7	2	2	13	1.75439	6.14035	1.75439	1.75439	11.4035
lcl|NC_000913.3_cds_1530 [gene=ydfJ] [locus_tag=b4600] [db_xref=ASAP:ABE-0005152,ASAP:ABE-0285055,UniProtKB/Swiss-Prot:P77228] [pseudo=true] [location=complement(join(1631002..1632285,1652755..1652838))]	ydfJ	456	8	7	20	5	40	1.75439	1.53509	4.38596	1.09649	8.77193
lcl|NC_000913.3_cds_NP_417872.2_3351 [gene=gntX] [locus_tag=b3413] [db_xref=ASAP:ABE-0011139,UniProtKB/Swiss-Prot:P46846] [protein=DNA catabolic protein] [protein_id=NP_417872.2] [location=3544882..3545565]	gntX	228	4	0	4	2	10	1.75439	0	1.75439	0.877193	4.38596
lcl|NC_000913.3_cds_NP_418388.1_3880 [gene=frwD] [locus_tag=b3953] [db_xref=ASAP:ABE-0012941,UniProtKB/Swiss-Prot:P32676] [protein=putative enzyme IIB component of PTS] [protein_id=NP_418388.1] [location=4147138..4147479]	frwD	114	2	2	1	0	5	1.75439	1.75439	0.877193	0	4.38596
lcl|NC_000913.3_cds_NP_415016.4_475 [gene=ybaQ] [locus_tag=b0483] [db_xref=ASAP:ABE-0001677,UniProtKB/Swiss-Prot:P0A9T6] [protein=putative DNA-binding transcriptional regulator] [protein_id=NP_415016.4] [location=508218..508559]	ybaQ	114	2	0	0	0	2	1.75439	0	0	0	1.75439
lcl|NC_000913.3_cds_NP_418024.1_3507 [gene=xylG] [locus_tag=b3567] [db_xref=ASAP:ABE-0011648,UniProtKB/Swiss-Prot:P37388] [protein=D-xylose ABC transporter dual domain ATPase] [protein_id=NP_418024.1] [location=3732201..3733742]	xylG	514	9	14	13	7	43	1.75097	2.72374	2.52918	1.36187	8.36576
lcl|NC_000913.3_cds_4189 [gene=yjgX] [locus_tag=b4575] [db_xref=ASAP:ABE-0014007,ASAP:ABE-0014009,ASAP:ABE-0285081,ASAP:ABE-0285108,UniProtKB/Swiss-Prot:P39349] [pseudo=true] [location=complement(join(4499593..4500534,4500534..4500791))]	yjgX	400	7	5	7	4	23	1.75	1.25	1.75	1	5.75
lcl|NC_000913.3_cds_NP_416031.1_1500 [gene=lsrC] [locus_tag=b1514] [db_xref=ASAP:ABE-0005059,UniProtKB/Swiss-Prot:P77672] [protein=autoinducer 2 import system permease protein] [protein_id=NP_416031.1] [location=1603019..1604047]	lsrC	343	6	13	13	4	36	1.74927	3.79009	3.79009	1.16618	10.4956
lcl|NC_000913.3_cds_NP_416133.1_1605 [gene=uidB] [locus_tag=b1616] [db_xref=ASAP:ABE-0005407,UniProtKB/Swiss-Prot:P0CE44] [protein=glucuronide transporter] [protein_id=NP_416133.1] [location=complement(1692890..1694263)]	uidB	458	8	9	13	7	37	1.74672	1.96507	2.83843	1.52838	8.0786
lcl|NC_000913.3_cds_NP_415851.1_1322 [gene=ogt] [locus_tag=b1335] [db_xref=ASAP:ABE-0004486,UniProtKB/Swiss-Prot:P0AFH0] [protein=O-6-alkylguanine-DNA:cysteine-protein methyltransferase] [protein_id=NP_415851.1] [location=complement(1399721..1400236)]	ogt	172	3	8	5	3	19	1.74419	4.65116	2.90698	1.74419	11.0465
lcl|NC_000913.3_cds_NP_415915.1_1385 [gene=paaJ] [locus_tag=b1397] [db_xref=ASAP:ABE-0004668,UniProtKB/Swiss-Prot:P0C7L2] [protein=3-oxoadipyl-CoA/3-oxo-5,6-dehydrosuberyl-CoA thiolase] [protein_id=NP_415915.1] [location=1460893..1462098]	paaJ	402	7	13	10	11	41	1.74129	3.23383	2.48756	2.73632	10.199
lcl|NC_000913.3_cds_1154 [gene=ycgI] [locus_tag=b4521] [db_xref=ASAP:ABE-0003933,ASAP:ABE-0285042,UniProtKB/Swiss-Prot:P76000] [pseudo=true] [location=join(1223564..1223671,1223671..1223907)]	ycgI	115	2	2	6	3	13	1.73913	1.73913	5.21739	2.6087	11.3043
lcl|NC_000913.3_cds_NP_416897.2_2381 [gene=yfeC] [locus_tag=b2398] [db_xref=ASAP:ABE-0007907,UniProtKB/Swiss-Prot:P0AD37] [protein=DUF1323 family putative DNA-binding protein] [protein_id=NP_416897.2] [location=2518467..2518811]	yfeC	115	2	4	3	2	11	1.73913	3.47826	2.6087	1.73913	9.56522
lcl|NC_000913.3_cds_NP_415285.1_746 [gene=modB] [locus_tag=b0764] [db_xref=ASAP:ABE-0002603,UniProtKB/Swiss-Prot:P0AF01] [protein=molybdate ABC transporter permease; chlorate resistance protein] [protein_id=NP_415285.1] [location=795862..796551]	modB	230	4	3	7	6	20	1.73913	1.30435	3.04348	2.6087	8.69565
lcl|NC_000913.3_cds_NP_417075.1_2564 [gene=ung] [locus_tag=b2580] [db_xref=ASAP:ABE-0008495,UniProtKB/Swiss-Prot:P12295] [protein=uracil-DNA-glycosylase] [protein_id=NP_417075.1] [location=2716754..2717443]	ung	230	4	9	4	1	18	1.73913	3.91304	1.73913	0.434783	7.82609
lcl|NC_000913.3_cds_NP_417585.2_3063 [gene=tdcD] [locus_tag=b3115] [db_xref=ASAP:ABE-0010245,UniProtKB/Swiss-Prot:P11868] [protein=propionate kinase/acetate kinase C, anaerobic] [protein_id=NP_417585.2] [location=complement(3262452..3263660)]	tdcD	403	7	14	15	1	37	1.73697	3.47395	3.72208	0.248139	9.18114
lcl|NC_000913.3_cds_NP_417000.1_2487 [gene=yfgH] [locus_tag=b2505] [db_xref=ASAP:ABE-0008250,UniProtKB/Swiss-Prot:P65290] [protein=outer membrane integrity lipoprotein] [protein_id=NP_417000.1] [location=2629792..2630310]	yfgH	173	3	9	6	1	19	1.7341	5.20231	3.46821	0.578035	10.9827
lcl|NC_000913.3_cds_NP_414952.1_411 [gene=pgpA] [locus_tag=b0418] [db_xref=ASAP:ABE-0001454,UniProtKB/Swiss-Prot:P18200] [protein=phosphatidylglycerophosphatase A] [protein_id=NP_414952.1] [location=436589..437107]	pgpA	173	3	6	4	5	18	1.7341	3.46821	2.31214	2.89017	10.4046
lcl|NC_000913.3_cds_NP_415965.1_1437 [gene=mnaT] [locus_tag=b1448] [db_xref=ASAP:ABE-0004827,UniProtKB/Swiss-Prot:P76112] [protein=methionine N-acyltransferase; L-amino acid N-acyltransferase] [protein_id=NP_415965.1] [location=complement(1518328..1518846)]	mnaT	173	3	4	4	3	14	1.7341	2.31214	2.31214	1.7341	8.09249
lcl|NC_000913.3_cds_NP_417317.1_2800 [gene=ygeA] [locus_tag=b2840] [db_xref=ASAP:ABE-0009315,UniProtKB/Swiss-Prot:P03813] [protein=Asp/Glu_racemase family protein] [protein_id=NP_417317.1] [location=complement(2979943..2980635)]	ygeA	231	4	6	5	6	21	1.7316	2.5974	2.1645	2.5974	9.09091
lcl|NC_000913.3_cds_NP_416393.1_1872 [gene=flhA] [locus_tag=b1879] [db_xref=ASAP:ABE-0006272,UniProtKB/Swiss-Prot:P76298] [protein=putative flagellar export pore protein] [protein_id=NP_416393.1] [location=complement(1962972..1965050)]	flhA	693	12	20	16	13	61	1.7316	2.886	2.3088	1.8759	8.80231
lcl|NC_000913.3_cds_NP_417460.1_2940 [gene=yghT] [locus_tag=b2986] [db_xref=ASAP:ABE-0009798,UniProtKB/Swiss-Prot:Q46844] [protein=putative ATP-binding protein] [protein_id=NP_417460.1] [location=3134131..3134823]	yghT	231	4	2	10	1	17	1.7316	0.865801	4.329	0.4329	7.35931
lcl|NC_000913.3_cds_NP_417557.1_3036 [gene=ygjQ] [locus_tag=b3086] [db_xref=ASAP:ABE-0010142,UniProtKB/Swiss-Prot:P42598] [protein=DUF218 superfamily protein] [protein_id=NP_417557.1] [location=3236540..3237232]	ygjQ	231	4	4	6	3	17	1.7316	1.7316	2.5974	1.2987	7.35931
lcl|NC_000913.3_cds_1566 [gene=insD1] [locus_tag=b1578] [db_xref=ASAP:ABE-0005268,UniProtKB/Swiss-Prot:P0CF60] [pseudo=true] [location=1650845..1651537]	insD1	231	4	4	3	3	14	1.7316	1.7316	1.2987	1.2987	6.06061
lcl|NC_000913.3_cds_NP_414833.1_299 [gene=insF1] [locus_tag=b0299] [db_xref=ASAP:ABE-0001030,UniProtKB/Swiss-Prot:P0CF79] [protein=IS3 transposase B] [protein_id=NP_414833.1] [location=315587..316453]	insF1	289	5	8	3	0	16	1.7301	2.76817	1.03806	0	5.53633
lcl|NC_000913.3_cds_NP_414906.1_367 [gene=insF1] [locus_tag=b0372] [db_xref=ASAP:ABE-0001277,UniProtKB/Swiss-Prot:P0CF80] [protein=IS3 transposase B] [protein_id=NP_414906.1] [location=complement(391739..392605)]	insF1	289	5	8	3	0	16	1.7301	2.76817	1.03806	0	5.53633
lcl|NC_000913.3_cds_NP_415073.1_533 [gene=insF1] [locus_tag=b0541] [db_xref=ASAP:ABE-0001857,UniProtKB/Swiss-Prot:P0CF81] [protein=IS3 transposase B] [protein_id=NP_415073.1] [location=567138..568004]	insF1	289	5	8	3	0	16	1.7301	2.76817	1.03806	0	5.53633
lcl|NC_000913.3_cds_NP_415545.1_1008 [gene=insF1] [locus_tag=b1026] [db_xref=ASAP:ABE-0003475,UniProtKB/Swiss-Prot:P0CF82] [protein=IS3 transposase B] [protein_id=NP_415545.1] [location=complement(1094275..1095141)]	insF1	289	5	8	3	0	16	1.7301	2.76817	1.03806	0	5.53633
lcl|NC_000913.3_cds_NP_416593.1_2075 [gene=insF1] [locus_tag=b2089] [db_xref=ASAP:ABE-0006919,UniProtKB/Swiss-Prot:P0CF83] [protein=IS3 transposase B] [protein_id=NP_416593.1] [location=2170532..2171398]	insF1	289	5	8	3	0	16	1.7301	2.76817	1.03806	0	5.53633
lcl|NC_000913.3_cds_NP_415525.2_988 [gene=ymdF] [locus_tag=b4518] [db_xref=ASAP:ABE-0285039,UniProtKB/Swiss-Prot:P56614] [protein=KGG family protein] [protein_id=NP_415525.2] [location=1068081..1068254]	ymdF	58	1	3	7	1	12	1.72414	5.17241	12.069	1.72414	20.6897
lcl|NC_000913.3_cds_NP_415936.1_1406 [gene=ydcA] [locus_tag=b1419] [db_xref=ASAP:ABE-0004736,UniProtKB/Swiss-Prot:P0ACW4] [protein=putative periplasmic protein] [protein_id=NP_415936.1] [location=1491677..1491850]	ydcA	58	1	2	2	3	8	1.72414	3.44828	3.44828	5.17241	13.7931
lcl|NC_000913.3_cds_NP_415593.1_1053 [gene=flgD] [locus_tag=b1075] [db_xref=ASAP:ABE-0003645,UniProtKB/Swiss-Prot:P75936] [protein=flagellar hook assembly protein] [protein_id=NP_415593.1] [location=1131854..1132549]	flgD	232	4	10	9	2	25	1.72414	4.31034	3.87931	0.862069	10.7759
lcl|NC_000913.3_cds_NP_415060.1_518 [gene=ybcI] [locus_tag=b0527] [db_xref=ASAP:ABE-0001812,UniProtKB/Swiss-Prot:P45570] [protein=DUF457 family inner membrane protein] [protein_id=NP_415060.1] [location=complement(556032..556553)]	ybcI	174	3	5	4	5	17	1.72414	2.87356	2.29885	2.87356	9.77011
lcl|NC_000913.3_cds_NP_416930.1_2415 [gene=amiA] [locus_tag=b2435] [db_xref=ASAP:ABE-0008032,UniProtKB/Swiss-Prot:P36548] [protein=N-acetylmuramoyl-l-alanine amidase I] [protein_id=NP_416930.1] [location=2552352..2553221]	amiA	290	5	9	5	2	21	1.72414	3.10345	1.72414	0.689655	7.24138
lcl|NC_000913.3_cds_NP_415250.1_711 [gene=sdhD] [locus_tag=b0722] [db_xref=ASAP:ABE-0002464,UniProtKB/Swiss-Prot:P0AC44] [protein=succinate dehydrogenase, membrane subunit, binds cytochrome b556] [protein_id=NP_415250.1] [location=755560..755907]	sdhD	116	2	3	3	0	8	1.72414	2.58621	2.58621	0	6.89655
lcl|NC_000913.3_cds_YP_588474.1_4047 [gene=ghoT] [locus_tag=b4559] [db_xref=ASAP:ABE-0285080,UniProtKB/Swiss-Prot:P64646] [protein=toxin of GhoTS toxin-antitoxin pair; membrane-lytic protein; stimulator of persister cell formation] [protein_id=YP_588474.1] [location=4352908..4353081]	ghoT	58	1	0	1	0	2	1.72414	0	1.72414	0	3.44828
lcl|NC_000913.3_cds_NP_416354.1_1832 [gene=yebZ] [locus_tag=b1840] [db_xref=ASAP:ABE-0006120,UniProtKB/Swiss-Prot:P76278] [protein=inner membrane protein] [protein_id=NP_416354.1] [location=complement(1923719..1924591)]	yebZ	291	5	7	3	5	20	1.71821	2.4055	1.03093	1.71821	6.87285
lcl|NC_000913.3_cds_356 [gene=yaiX] [locus_tag=b4579] [db_xref=ASAP:ABE-0001232,ASAP:ABE-0001241,ASAP:ABE-0285111,UniProtKB/Swiss-Prot:P75697] [pseudo=true] [location=complement(join(380844..381260,382591..382872))]	yaiX	233	4	7	7	2	20	1.71674	3.00429	3.00429	0.858369	8.58369
lcl|NC_000913.3_cds_NP_417154.1_2637 [gene=ygaP] [locus_tag=b2668] [db_xref=ASAP:ABE-0008786,UniProtKB/Swiss-Prot:P55734] [protein=DUF2892 family inner membrane rhodanese] [protein_id=NP_417154.1] [location=2797520..2798044]	ygaP	175	3	4	8	2	17	1.71429	2.28571	4.57143	1.14286	9.71429
lcl|NC_000913.3_cds_NP_414922.1_382 [gene=aroL] [locus_tag=b0388] [db_xref=ASAP:ABE-0001353,UniProtKB/Swiss-Prot:P0A6E1] [protein=shikimate kinase II] [protein_id=NP_414922.1] [location=406405..406929]	aroL	175	3	4	1	2	10	1.71429	2.28571	0.571429	1.14286	5.71429
lcl|NC_000913.3_cds_YP_026191.1_2932 [gene=glcE] [locus_tag=b4468] [db_xref=ASAP:ABE-0174098,UniProtKB/Swiss-Prot:P52073] [protein=glycolate oxidase FAD binding subunit] [protein_id=YP_026191.1] [location=complement(3125470..3126522)]	glcE	351	6	16	11	6	39	1.7094	4.5584	3.1339	1.7094	11.1111
lcl|NC_000913.3_cds_NP_417870.1_3349 [gene=yhgA] [locus_tag=b3411] [db_xref=ASAP:ABE-0011134,UniProtKB/Swiss-Prot:P31667] [protein=transposase_31 family protein] [protein_id=NP_417870.1] [location=3543167..3544045]	yhgA	293	5	2	1	4	12	1.70648	0.682594	0.341297	1.36519	4.09556
lcl|NC_000913.3_cds_NP_415857.2_1328 [gene=ydaM] [locus_tag=b1341] [db_xref=ASAP:ABE-0004504,UniProtKB/Swiss-Prot:P77302] [protein=diguanylate cyclase, csgD regulator] [protein_id=NP_415857.2] [location=complement(1406563..1407795)]	ydaM	411	7	5	9	2	23	1.70316	1.21655	2.18978	0.486618	5.59611
lcl|NC_000913.3_cds_NP_417072.4_2561 [gene=yfiE] [locus_tag=b2577] [db_xref=ASAP:ABE-0008483,UniProtKB/Swiss-Prot:P33634] [protein=putative DNA-binding transcriptional regulator] [protein_id=NP_417072.4] [location=complement(2714439..2715320)]	yfiE	294	5	4	2	3	14	1.70068	1.36054	0.680272	1.02041	4.7619
lcl|NC_000913.3_cds_NP_418568.2_4063 [gene=yjeI] [locus_tag=b4144] [db_xref=ASAP:ABE-0013572,UniProtKB/Swiss-Prot:P0AF70] [protein=DUF4156 family lipoprotein] [protein_id=NP_418568.2] [location=4372809..4373162]	yjeI	118	2	5	8	2	17	1.69492	4.23729	6.77966	1.69492	14.4068
lcl|NC_000913.3_cds_NP_417040.2_2528 [gene=yphC] [locus_tag=b2545] [db_xref=ASAP:ABE-0008370,UniProtKB/Swiss-Prot:P77360] [protein=putative Zn-dependent NAD(P)-binding oxidoreductase] [protein_id=NP_417040.2] [location=complement(2674700..2675761)]	yphC	354	6	16	15	7	44	1.69492	4.51977	4.23729	1.9774	12.4294
lcl|NC_000913.3_cds_NP_415181.1_645 [gene=ybeU] [locus_tag=b0648] [db_xref=ASAP:ABE-0002220,UniProtKB/Swiss-Prot:P77427] [protein=DUF1266 family protein] [protein_id=NP_415181.1] [location=679508..680215]	ybeU	236	4	2	4	6	16	1.69492	0.847458	1.69492	2.54237	6.77966
lcl|NC_000913.3_cds_NP_417307.1_2790 [gene=rppH] [locus_tag=b2830] [db_xref=ASAP:ABE-0009276,UniProtKB/Swiss-Prot:P0A776] [protein=RNA pyrophosphohydrolase] [protein_id=NP_417307.1] [location=complement(2968447..2968977)]	rppH	177	3	5	3	1	12	1.69492	2.82486	1.69492	0.564972	6.77966
lcl|NC_000913.3_cds_NP_418255.1_3747 [gene=yigA] [locus_tag=b3810] [db_xref=ASAP:ABE-0012444,UniProtKB/Swiss-Prot:P23305] [protein=DUF484 family protein] [protein_id=NP_418255.1] [location=3995583..3996290]	yigA	236	4	3	3	4	14	1.69492	1.27119	1.27119	1.69492	5.9322
lcl|NC_000913.3_cds_NP_415935.2_1405 [gene=cybB] [locus_tag=b1418] [db_xref=ASAP:ABE-0004733,UniProtKB/Swiss-Prot:P0ABE5] [protein=cytochrome b561] [protein_id=NP_415935.2] [location=1490902..1491432]	cybB	177	3	2	3	1	9	1.69492	1.12994	1.69492	0.564972	5.08475
lcl|NC_000913.3_cds_NP_418544.2_4038 [gene=melB] [locus_tag=b4120] [db_xref=ASAP:ABE-0013495,UniProtKB/Swiss-Prot:P02921] [protein=melibiose:sodium symporter] [protein_id=NP_418544.2] [location=4343369..4344790]	melB	474	8	9	16	3	36	1.68776	1.89873	3.37553	0.632911	7.59494
lcl|NC_000913.3_cds_NP_414734.1_188 [gene=nlpE] [locus_tag=b0192] [db_xref=ASAP:ABE-0000652,UniProtKB/Swiss-Prot:P40710] [protein=lipoprotein involved with copper homeostasis and adhesion] [protein_id=NP_414734.1] [location=215269..215979]	nlpE	237	4	4	7	2	17	1.68776	1.68776	2.95359	0.843882	7.173
lcl|NC_000913.3_cds_1975 [gene=yoeG] [locus_tag=b4640] [db_xref=EcoGene:EG14440,GeneID:5625566] [pseudo=true] [location=complement(join(2067360..2067458,2067458..2067892))]	yoeG	178	3	0	2	1	6	1.68539	0	1.1236	0.561798	3.37079
lcl|NC_000913.3_cds_NP_418144.3_3637 [gene=yidR] [locus_tag=b3689] [db_xref=ASAP:ABE-0012065,UniProtKB/Swiss-Prot:P31455] [protein=DUF3748 family protein] [protein_id=NP_418144.3] [location=complement(3868062..3869309)]	yidR	416	7	23	6	1	37	1.68269	5.52885	1.44231	0.240385	8.89423
lcl|NC_000913.3_cds_NP_415030.1_489 [gene=rhsD] [locus_tag=b0497] [db_xref=ASAP:ABE-0001724,UniProtKB/Swiss-Prot:P16919] [protein=Rhs protein with DUF4329 family putative toxin domain; putative neighboring cell growth inhibitor] [protein_id=NP_415030.1] [location=523261..527541]	rhsD	1427	24	57	18	36	135	1.68185	3.99439	1.26139	2.52278	9.46041
lcl|NC_000913.3_cds_NP_416361.2_1839 [gene=yebF] [locus_tag=b1847] [db_xref=ASAP:ABE-0006141,UniProtKB/Swiss-Prot:P33219] [protein=extracellular Colicin M immunity family protein] [protein_id=NP_416361.2] [location=complement(1930034..1930390)]	yebF	119	2	0	3	2	7	1.68067	0	2.52101	1.68067	5.88235
lcl|NC_000913.3_cds_NP_416222.1_1696 [gene=ydiV] [locus_tag=b1707] [db_xref=ASAP:ABE-0005696,UniProtKB/Swiss-Prot:P76204] [protein=anti-FlhD4C2 factor, inactive EAL family phosphodiesterase] [protein_id=NP_416222.1] [location=complement(1791307..1792020)]	ydiV	238	4	4	4	0	12	1.68067	1.68067	1.68067	0	5.04202
lcl|NC_000913.3_cds_NP_414548.1_7 [gene=yaaJ] [locus_tag=b0007] [db_xref=ASAP:ABE-0000020,UniProtKB/Swiss-Prot:P30143] [protein=putative transporter] [protein_id=NP_414548.1] [location=complement(6529..7959)]	yaaJ	477	8	20	12	5	45	1.67715	4.19287	2.51572	1.04822	9.43396
lcl|NC_000913.3_cds_NP_418794.1_4293 [gene=yjjU] [locus_tag=b4377] [db_xref=ASAP:ABE-0014351,UniProtKB/Swiss-Prot:P39407] [protein=putative patatin-like family phospholipase] [protein_id=NP_418794.1] [location=4612411..4613484]	yjjU	358	6	12	4	4	26	1.67598	3.35196	1.11732	1.11732	7.26257
lcl|NC_000913.3_cds_NP_415766.1_1231 [gene=kch] [locus_tag=b1250] [db_xref=ASAP:ABE-0004189,UniProtKB/Swiss-Prot:P31069] [protein=voltage-gated potassium channel] [protein_id=NP_415766.1] [location=complement(1309016..1310269)]	kch	418	7	7	8	2	24	1.67464	1.67464	1.91388	0.478469	5.74163
lcl|NC_000913.3_cds_NP_416109.2_1580 [gene=clcB] [locus_tag=b1592] [db_xref=ASAP:ABE-0005317,UniProtKB/Swiss-Prot:P76175] [protein=H()/Cl(-) exchange transporter] [protein_id=NP_416109.2] [location=1665315..1666571]	clcB	419	7	13	12	7	39	1.67064	3.10263	2.86396	1.67064	9.30788
lcl|NC_000913.3_cds_NP_415775.4_1240 [gene=yciG] [locus_tag=b1259] [db_xref=ASAP:ABE-0004229,UniProtKB/Swiss-Prot:P21361] [protein=KGG family protein] [protein_id=NP_415775.4] [location=complement(1315856..1316035)]	yciG	60	1	5	8	0	14	1.66667	8.33333	13.3333	0	23.3333
lcl|NC_000913.3_cds_NP_418595.1_4093 [gene=hflK] [locus_tag=b4174] [db_xref=ASAP:ABE-0013663,UniProtKB/Swiss-Prot:P0ABC7] [protein=modulator for HflB protease specific for phage lambda cII repressor] [protein_id=NP_418595.1] [location=4402038..4403297]	hflK	420	7	13	21	2	43	1.66667	3.09524	5	0.47619	10.2381
lcl|NC_000913.3_cds_NP_416050.4_1519 [gene=eamA] [locus_tag=b1533] [db_xref=ASAP:ABE-0005116,UniProtKB/Swiss-Prot:P31125] [protein=cysteine and O-acetyl-L-serine efflux system] [protein_id=NP_416050.4] [location=complement(1620238..1621137)]	eamA	300	5	6	7	9	27	1.66667	2	2.33333	3	9
lcl|NC_000913.3_cds_NP_417186.1_2669 [gene=srlM] [locus_tag=b2706] [db_xref=ASAP:ABE-0008898,UniProtKB/Swiss-Prot:P15081] [protein=sorbitol=responsive srl operon transcriptional activator] [protein_id=NP_417186.1] [location=2828621..2828980]	srlM	120	2	4	2	2	10	1.66667	3.33333	1.66667	1.66667	8.33333
lcl|NC_000913.3_cds_NP_414840.1_306 [gene=ykgE] [locus_tag=b0306] [db_xref=ASAP:ABE-0001058,UniProtKB/Swiss-Prot:P77252] [protein=cysteine-rich LutA family protein; putative electron transport chain YkgEFG component] [protein_id=NP_414840.1] [location=321608..322327]	ykgE	240	4	5	5	5	19	1.66667	2.08333	2.08333	2.08333	7.91667
lcl|NC_000913.3_cds_NP_414955.1_414 [gene=ispA] [locus_tag=b0421] [db_xref=ASAP:ABE-0001463,UniProtKB/Swiss-Prot:P22939] [protein=geranyltranstransferase] [protein_id=NP_414955.1] [location=complement(440202..441101)]	ispA	300	5	7	11	0	23	1.66667	2.33333	3.66667	0	7.66667
lcl|NC_000913.3_cds_NP_416311.1_1788 [gene=yeaR] [locus_tag=b1797] [db_xref=ASAP:ABE-0005979,UniProtKB/Swiss-Prot:P64488] [protein=DUF1971 family protein, nitrate-inducible] [protein_id=NP_416311.1] [location=complement(1879589..1879948)]	yeaR	120	2	1	1	4	8	1.66667	0.833333	0.833333	3.33333	6.66667
lcl|NC_000913.3_cds_NP_418782.1_4279 [gene=dnaT] [locus_tag=b4362] [db_xref=ASAP:ABE-0014306,UniProtKB/Swiss-Prot:P0A8J2] [protein=DNA biosynthesis protein (primosomal protein I)] [protein_id=NP_418782.1] [location=complement(4600978..4601517)]	dnaT	180	3	3	4	2	12	1.66667	1.66667	2.22222	1.11111	6.66667
lcl|NC_000913.3_cds_NP_416544.1_2025 [gene=rfbD] [locus_tag=b2040] [db_xref=ASAP:ABE-0006764,UniProtKB/Swiss-Prot:P37760] [protein=dTDP-L-rhamnose synthase, NAD(P)-dependent dTDP-4-dehydrorhamnose reductase subunit] [protein_id=NP_416544.1] [location=complement(2111077..2111976)]	rfbD	300	5	5	8	1	19	1.66667	1.66667	2.66667	0.333333	6.33333
lcl|NC_000913.3_cds_NP_418416.1_3907 [gene=yjaZ] [locus_tag=b3989] [db_xref=ASAP:ABE-0013046,UniProtKB/Swiss-Prot:P27375] [protein=stationary phase growth adaptation protein] [protein_id=NP_418416.1] [location=4189786..4190325]	yjaZ	180	3	1	3	1	8	1.66667	0.555556	1.66667	0.555556	4.44444
lcl|NC_000913.3_cds_NP_417853.1_3332 [gene=hofN] [locus_tag=b3394] [db_xref=ASAP:ABE-0011077,UniProtKB/Swiss-Prot:P64634] [protein=DNA catabolic putative fimbrial assembly protein] [protein_id=NP_417853.1] [location=complement(3521433..3521972)]	hofN	180	3	1	0	2	6	1.66667	0.555556	0	1.11111	3.33333
lcl|NC_000913.3_cds_NP_414674.1_128 [gene=yadD] [locus_tag=b0132] [db_xref=ASAP:ABE-0000463,UniProtKB/Swiss-Prot:P31665] [protein=transposase_31 family protein] [protein_id=NP_414674.1] [location=146968..147870]	yadD	301	5	2	3	5	15	1.66113	0.664452	0.996678	1.66113	4.98339
lcl|NC_000913.3_cds_NP_417641.4_3119 [gene=yhbX] [locus_tag=b3173] [db_xref=ASAP:ABE-0010430,UniProtKB/Swiss-Prot:P42640] [protein=putative EptAB family phosphoethanolamine transferase, inner membrane protein] [protein_id=NP_417641.4] [location=complement(3319988..3321613)]	yhbX	542	9	5	7	5	26	1.66052	0.922509	1.29151	0.922509	4.79705
lcl|NC_000913.3_cds_YP_026242.1_3667 [gene=yieK] [locus_tag=b3718] [db_xref=ASAP:ABE-0012160,UniProtKB/Swiss-Prot:P31470] [protein=putative 6-phosphogluconolactonase] [protein_id=YP_026242.1] [location=complement(3898671..3899393)]	yieK	241	4	9	8	2	23	1.65975	3.73444	3.3195	0.829876	9.54357
lcl|NC_000913.3_cds_NP_416123.1_1595 [gene=folM] [locus_tag=b1606] [db_xref=ASAP:ABE-0005364,UniProtKB/Swiss-Prot:P0AFS3] [protein=dihydromonapterin reductase, NADPH-dependent; dihydrofolate reductase isozyme] [protein_id=NP_416123.1] [location=1680976..1681698]	folM	241	4	4	8	1	17	1.65975	1.65975	3.3195	0.414938	7.05394
lcl|NC_000913.3_cds_NP_416753.4_2234 [gene=yfaZ] [locus_tag=b2250] [db_xref=ASAP:ABE-0007445,UniProtKB/Swiss-Prot:P76471] [protein=outer membrane protein, putative porin] [protein_id=NP_416753.4] [location=complement(2363733..2364275)]	yfaZ	181	3	9	14	5	31	1.65746	4.97238	7.73481	2.76243	17.1271
lcl|NC_000913.3_cds_NP_415902.1_1372 [gene=feaR] [locus_tag=b1384] [db_xref=ASAP:ABE-0004630,UniProtKB/Swiss-Prot:Q47129] [protein=transcriptional activator for tynA and feaB] [protein_id=NP_415902.1] [location=complement(1446378..1447283)]	feaR	302	5	6	4	2	17	1.65563	1.98675	1.3245	0.662252	5.62914
lcl|NC_000913.3_cds_NP_416860.4_2342 [gene=yfdP] [locus_tag=b2359] [db_xref=ASAP:ABE-0007785,UniProtKB/Swiss-Prot:P76512] [protein=CPS-53 (KpLE1) prophage; uncharacterized protein] [protein_id=NP_416860.4] [location=2473604..2473966]	yfdP	121	2	3	6	2	13	1.65289	2.47934	4.95868	1.65289	10.7438
lcl|NC_000913.3_cds_NP_417841.2_3320 [gene=yhfY] [locus_tag=b3382] [db_xref=ASAP:ABE-0011050,UniProtKB/Swiss-Prot:P45551] [protein=PRD domain protein] [protein_id=NP_417841.2] [location=complement(3511060..3511422)]	yhfY	121	2	3	1	0	6	1.65289	2.47934	0.826446	0	4.95868
lcl|NC_000913.3_cds_NP_418055.1_3544 [gene=yibI] [locus_tag=b3598] [db_xref=ASAP:ABE-0011754,UniProtKB/Swiss-Prot:P32108] [protein=DUF3302 family inner membrane protein] [protein_id=NP_418055.1] [location=complement(3771382..3771744)]	yibI	121	2	2	1	0	5	1.65289	1.65289	0.826446	0	4.13223
lcl|NC_000913.3_cds_NP_415855.1_1326 [gene=abgR] [locus_tag=b1339] [db_xref=ASAP:ABE-0004496,UniProtKB/Swiss-Prot:P77744] [protein=putative DNA-binding transcriptional regulator of abgABT operon] [protein_id=NP_415855.1] [location=1404741..1405649]	abgR	303	5	6	3	6	20	1.65017	1.9802	0.990099	1.9802	6.60066
lcl|NC_000913.3_cds_NP_416983.1_2470 [gene=hyfH] [locus_tag=b2488] [db_xref=ASAP:ABE-0008196,UniProtKB/Swiss-Prot:P77423] [protein=hydrogenase 4, Fe-S subunit] [protein_id=NP_416983.1] [location=2610164..2610709]	hyfH	182	3	1	1	1	6	1.64835	0.549451	0.549451	0.549451	3.2967
lcl|NC_000913.3_cds_NP_415638.2_1098 [gene=cobB] [locus_tag=b1120] [db_xref=ASAP:ABE-0003781,UniProtKB/Swiss-Prot:P75960] [protein=deacetylase of acs and cheY, chemotaxis regulator] [protein_id=NP_415638.2] [location=1179631..1180359]	cobB	243	4	7	5	4	20	1.64609	2.88066	2.05761	1.64609	8.23045
lcl|NC_000913.3_cds_NP_415245.1_706 [gene=ybgP] [locus_tag=b0717] [db_xref=ASAP:ABE-0002443,UniProtKB/Swiss-Prot:P75749] [protein=putative periplasmic pilin chaperone] [protein_id=NP_415245.1] [location=complement(748979..749707)]	ybgP	243	4	6	2	2	14	1.64609	2.46914	0.823045	0.823045	5.76132
lcl|NC_000913.3_cds_NP_415637.1_1097 [gene=nagK] [locus_tag=b1119] [db_xref=ASAP:ABE-0003778,UniProtKB/Swiss-Prot:P75959] [protein=N-acetyl-D-glucosamine kinase] [protein_id=NP_415637.1] [location=1178593..1179504]	nagK	304	5	13	15	4	37	1.64474	4.27632	4.93421	1.31579	12.1711
lcl|NC_000913.3_cds_NP_415353.1_814 [gene=gsiD] [locus_tag=b0832] [db_xref=ASAP:ABE-0002836,UniProtKB/Swiss-Prot:P75799] [protein=glutathione ABC transporter permease] [protein_id=NP_415353.1] [location=871890..872801]	gsiD	304	5	8	7	3	23	1.64474	2.63158	2.30263	0.986842	7.56579
lcl|NC_000913.3_cds_NP_416060.1_1529 [gene=ydfI] [locus_tag=b1542] [db_xref=ASAP:ABE-0005149,UniProtKB/Swiss-Prot:P77260] [protein=putative NAD-dependent D-mannonate oxidoreductase] [protein_id=NP_416060.1] [location=complement(1629453..1630913)]	ydfI	487	8	11	9	4	32	1.64271	2.25873	1.84805	0.821355	6.57084
lcl|NC_000913.3_cds_NP_414824.1_287 [gene=ecpD] [locus_tag=b0290] [db_xref=ASAP:ABE-0001002,UniProtKB/Swiss-Prot:P77694] [protein=polymerized tip adhesin of ECP fibers] [protein_id=NP_414824.1] [location=complement(305174..306817)]	ecpD	548	9	22	6	8	45	1.64234	4.0146	1.09489	1.45985	8.21168
lcl|NC_000913.3_cds_NP_415668.1_1128 [gene=ymfR] [locus_tag=b1150] [db_xref=ASAP:ABE-0003868,UniProtKB/Swiss-Prot:P75979] [protein=e14 prophage; uncharacterized protein] [protein_id=NP_415668.1] [location=1205549..1205731]	ymfR	61	1	2	4	1	8	1.63934	3.27869	6.55738	1.63934	13.1148
lcl|NC_000913.3_cds_NP_416466.1_1944 [gene=yodC] [locus_tag=b1957] [db_xref=ASAP:ABE-0006498,UniProtKB/Swiss-Prot:P64517] [protein=uncharacterized protein] [protein_id=NP_416466.1] [location=complement(2028188..2028370)]	yodC	61	1	2	2	3	8	1.63934	3.27869	3.27869	4.91803	13.1148
lcl|NC_000913.3_cds_NP_418734.1_4233 [gene=fimA] [locus_tag=b4314] [db_xref=ASAP:ABE-0014145,UniProtKB/Swiss-Prot:P04128] [protein=major type 1 subunit fimbrin (pilin)] [protein_id=NP_418734.1] [location=4543115..4543663]	fimA	183	3	1	9	3	16	1.63934	0.546448	4.91803	1.63934	8.74317
lcl|NC_000913.3_cds_NP_418601.1_4099 [gene=rlmB] [locus_tag=b4180] [db_xref=ASAP:ABE-0013684,UniProtKB/Swiss-Prot:P63177] [protein=23S rRNA mG2251 2'-O-ribose methyltransferase, SAM-dependent] [protein_id=NP_418601.1] [location=4409275..4410006]	rlmB	244	4	9	5	0	18	1.63934	3.68852	2.04918	0	7.37705
lcl|NC_000913.3_cds_NP_414625.1_81 [gene=ftsL] [locus_tag=b0083] [db_xref=ASAP:ABE-0000306,UniProtKB/Swiss-Prot:P0AEN4] [protein=membrane bound cell division leucine zipper septum protein] [protein_id=NP_414625.1] [location=91032..91397]	ftsL	122	2	1	2	1	6	1.63934	0.819672	1.63934	0.819672	4.91803
lcl|NC_000913.3_cds_NP_417365.1_2846 [gene=idi] [locus_tag=b2889] [db_xref=ASAP:ABE-0009484,UniProtKB/Swiss-Prot:Q46822] [protein=isopentenyl diphosphate isomerase] [protein_id=NP_417365.1] [location=3033065..3033613]	idi	183	3	3	2	1	9	1.63934	1.63934	1.0929	0.546448	4.91803
lcl|NC_000913.3_cds_NP_415437.1_898 [gene=ycaR] [locus_tag=b0917] [db_xref=ASAP:ABE-0003120,UniProtKB/Swiss-Prot:P0AAZ7] [protein=peroxide and acid resistance protein, UPF0434 family] [protein_id=NP_415437.1] [location=970673..970855]	ycaR	61	1	1	0	0	2	1.63934	1.63934	0	0	3.27869
lcl|NC_000913.3_cds_NP_414818.1_281 [gene=paoC] [locus_tag=b0284] [db_xref=ASAP:ABE-0000988,UniProtKB/Swiss-Prot:P77489] [protein=PaoABC aldehyde oxidoreductase, Moco-containing subunit] [protein_id=NP_414818.1] [location=complement(298736..300934)]	paoC	733	12	35	13	11	71	1.63711	4.7749	1.77353	1.50068	9.68622
lcl|NC_000913.3_cds_NP_416347.1_1825 [gene=yebS] [locus_tag=b1833] [db_xref=ASAP:ABE-0006098,UniProtKB/Swiss-Prot:P0AD03] [protein=inner membrane PqiA domain protein] [protein_id=NP_416347.1] [location=1916258..1917541]	yebS	428	7	10	7	3	27	1.63551	2.33645	1.63551	0.700935	6.30841
lcl|NC_000913.3_cds_NP_416467.1_1945 [gene=yedI] [locus_tag=b1958] [db_xref=ASAP:ABE-0006500,UniProtKB/Swiss-Prot:P46125] [protein=DUF808 family inner membrane protein] [protein_id=NP_416467.1] [location=complement(2028449..2029366)]	yedI	306	5	10	6	9	30	1.63399	3.26797	1.96078	2.94118	9.80392
lcl|NC_000913.3_cds_NP_416760.1_2241 [gene=arnT] [locus_tag=b2257] [db_xref=ASAP:ABE-0007464,UniProtKB/Swiss-Prot:P76473] [protein=4-amino-4-deoxy-L-arabinose transferase] [protein_id=NP_416760.1] [location=2370908..2372560]	arnT	551	9	14	9	6	38	1.63339	2.54083	1.63339	1.08893	6.89655
lcl|NC_000913.3_cds_NP_416540.1_2021 [gene=glf] [locus_tag=b2036] [db_xref=ASAP:ABE-0006755,UniProtKB/Swiss-Prot:P37747] [protein=UDP-galactopyranose mutase, FAD/NAD(P)-binding] [protein_id=NP_416540.1] [location=complement(2107226..2108329)]	glf	368	6	4	10	3	23	1.63043	1.08696	2.71739	0.815217	6.25
lcl|NC_000913.3_cds_NP_415843.2_1314 [gene=ycjY] [locus_tag=b1327] [db_xref=ASAP:ABE-0004453,UniProtKB/Swiss-Prot:P76049] [protein=S9 homolog non-peptidase family protein] [protein_id=NP_415843.2] [location=complement(1390933..1391853)]	ycjY	307	5	6	9	2	22	1.62866	1.9544	2.9316	0.651466	7.16612
lcl|NC_000913.3_cds_NP_416214.1_1688 [gene=ydiS] [locus_tag=b1699] [db_xref=ASAP:ABE-0005671,UniProtKB/Swiss-Prot:P77337] [protein=putative oxidoreductase] [protein_id=NP_416214.1] [location=1781395..1782684]	ydiS	430	7	21	9	6	43	1.62791	4.88372	2.09302	1.39535	10
lcl|NC_000913.3_cds_NP_416199.1_1673 [gene=sufA] [locus_tag=b1684] [db_xref=ASAP:ABE-0005624,UniProtKB/Swiss-Prot:P77667] [protein=Fe-S cluster assembly protein] [protein_id=NP_416199.1] [location=complement(1764018..1764386)]	sufA	123	2	10	1	1	14	1.62602	8.13008	0.813008	0.813008	11.3821
lcl|NC_000913.3_cds_NP_416703.1_2183 [gene=ccmC] [locus_tag=b2199] [db_xref=ASAP:ABE-0007275,UniProtKB/Swiss-Prot:P0ABM1] [protein=heme export ABC transporter permease; CcmE-interacting protein] [protein_id=NP_416703.1] [location=complement(2295583..2296320)]	ccmC	246	4	11	3	0	18	1.62602	4.47154	1.21951	0	7.31707
lcl|NC_000913.3_cds_NP_418452.1_3943 [gene=yjbG] [locus_tag=b4028] [db_xref=ASAP:ABE-0013174,UniProtKB/Swiss-Prot:P32688] [protein=extracellular polysaccharide export OMA protein] [protein_id=NP_418452.1] [location=4236897..4237634]	yjbG	246	4	9	4	1	18	1.62602	3.65854	1.62602	0.406504	7.31707
lcl|NC_000913.3_cds_NP_415031.1_490 [gene=ybbC] [locus_tag=b0498] [db_xref=ASAP:ABE-0001726,UniProtKB/Swiss-Prot:P33668] [protein=putative immunity protein] [protein_id=NP_415031.1] [location=527581..527949]	ybbC	123	2	1	3	0	6	1.62602	0.813008	2.43902	0	4.87805
lcl|NC_000913.3_cds_NP_415929.1_1399 [gene=ynbD] [locus_tag=b1411] [db_xref=ASAP:ABE-0004710,UniProtKB/Swiss-Prot:P76093] [protein=putative phosphatase inner membrane protein] [protein_id=NP_415929.1] [location=1480909..1482201]	ynbD	431	7	8	5	9	29	1.62413	1.85615	1.16009	2.08817	6.72854
lcl|NC_000913.3_cds_3081 [gene=agaA] [locus_tag=b3135] [db_xref=ASAP:ABE-0010302,UniProtKB/Swiss-Prot:P42906] [pseudo=true] [location=3281071..3281625]	agaA	185	3	6	10	4	23	1.62162	3.24324	5.40541	2.16216	12.4324
lcl|NC_000913.3_cds_NP_417738.4_3217 [gene=yrdA] [locus_tag=b3279] [db_xref=ASAP:ABE-0010759,UniProtKB/Swiss-Prot:P0A9W9] [protein=bacterial transferase hexapeptide domain protein] [protein_id=NP_417738.4] [location=3429236..3429790]	yrdA	185	3	7	7	3	20	1.62162	3.78378	3.78378	1.62162	10.8108
lcl|NC_000913.3_cds_NP_418751.4_4250 [gene=kptA] [locus_tag=b4331] [db_xref=ASAP:ABE-0014204,UniProtKB/Swiss-Prot:P39380] [protein=RNA 2'-phosphotransferase] [protein_id=NP_418751.4] [location=4560930..4561484]	kptA	185	3	2	4	3	12	1.62162	1.08108	2.16216	1.62162	6.48649
lcl|NC_000913.3_cds_NP_418635.1_4133 [gene=cysQ] [locus_tag=b4214] [db_xref=ASAP:ABE-0013786,UniProtKB/Swiss-Prot:P22255] [protein=3'(2'),5'-bisphosphate nucleotidase] [protein_id=NP_418635.1] [location=4436755..4437495]	cysQ	247	4	7	5	2	18	1.61943	2.83401	2.02429	0.809717	7.28745
lcl|NC_000913.3_cds_NP_416633.1_2114 [gene=yehX] [locus_tag=b2129] [db_xref=ASAP:ABE-0007034,UniProtKB/Swiss-Prot:P33360] [protein=putative ABC transporter ATPase] [protein_id=NP_416633.1] [location=complement(2216481..2217407)]	yehX	309	5	11	5	3	24	1.61812	3.55987	1.61812	0.970874	7.76699
lcl|NC_000913.3_cds_NP_416904.1_2388 [gene=yfeR] [locus_tag=b2409] [db_xref=ASAP:ABE-0007932,UniProtKB/Swiss-Prot:P0ACR7] [protein=transcriptional regulator of yefH] [protein_id=NP_416904.1] [location=complement(2525930..2526856)]	yfeR	309	5	8	3	5	21	1.61812	2.589	0.970874	1.61812	6.79612
lcl|NC_000913.3_cds_NP_415037.1_496 [gene=allS] [locus_tag=b0504] [db_xref=ASAP:ABE-0001742,UniProtKB/Swiss-Prot:P0ACR0] [protein=allD operon transcriptional activator] [protein_id=NP_415037.1] [location=complement(531295..532221)]	allS	309	5	9	2	1	17	1.61812	2.91262	0.647249	0.323625	5.50162
lcl|NC_000913.3_cds_NP_416496.1_1971 [gene=cobS] [locus_tag=b1992] [db_xref=ASAP:ABE-0006613,UniProtKB/Swiss-Prot:P36561] [protein=cobalamin synthase] [protein_id=NP_416496.1] [location=complement(2064479..2065222)]	cobS	248	4	12	6	6	28	1.6129	4.83871	2.41935	2.41935	11.2903
lcl|NC_000913.3_cds_YP_026247.1_3712 [gene=ilvE] [locus_tag=b3770] [db_xref=ASAP:ABE-0012316,UniProtKB/Swiss-Prot:P0AB80] [protein=branched-chain amino acid aminotransferase] [protein_id=YP_026247.1] [location=3952484..3953413]	ilvE	310	5	12	11	2	30	1.6129	3.87097	3.54839	0.645161	9.67742
lcl|NC_000913.3_cds_NP_416237.3_1712 [gene=pfkB] [locus_tag=b1723] [db_xref=ASAP:ABE-0005748,UniProtKB/Swiss-Prot:P06999] [protein=6-phosphofructokinase II] [protein_id=NP_416237.3] [location=1806370..1807299]	pfkB	310	5	12	7	4	28	1.6129	3.87097	2.25806	1.29032	9.03226
lcl|NC_000913.3_cds_NP_418518.1_4012 [gene=phnN] [locus_tag=b4094] [db_xref=ASAP:ABE-0013417,UniProtKB/Swiss-Prot:P16690] [protein=ribose 1,5-bisphosphokinase] [protein_id=NP_418518.1] [location=complement(4315525..4316082)]	phnN	186	3	6	1	3	13	1.6129	3.22581	0.537634	1.6129	6.98925
lcl|NC_000913.3_cds_NP_414976.1_435 [gene=ybaV] [locus_tag=b0442] [db_xref=ASAP:ABE-0001534,UniProtKB/Swiss-Prot:P0AAR8] [protein=putative competence-suppressing periplasmic helix-hairpin-helix DNA-binding protein] [protein_id=NP_414976.1] [location=463937..464308]	ybaV	124	2	4	1	1	8	1.6129	3.22581	0.806452	0.806452	6.45161
lcl|NC_000913.3_cds_NP_415771.1_1236 [gene=yciC] [locus_tag=b1255] [db_xref=ASAP:ABE-0004204,UniProtKB/Swiss-Prot:P21365] [protein=UPF0259 family inner membrane protein] [protein_id=NP_415771.1] [location=complement(1312920..1313663)]	yciC	248	4	5	4	2	15	1.6129	2.01613	1.6129	0.806452	6.04839
lcl|NC_000913.3_cds_NP_415491.1_952 [gene=hyaA] [locus_tag=b0972] [db_xref=ASAP:ABE-0003286,UniProtKB/Swiss-Prot:P69739] [protein=hydrogenase 1, small subunit] [protein_id=NP_415491.1] [location=1032139..1033257]	hyaA	373	6	13	11	2	32	1.60858	3.48525	2.94906	0.536193	8.57909
lcl|NC_000913.3_cds_NP_415018.1_477 [gene=glsA] [locus_tag=b0485] [db_xref=ASAP:ABE-0001688,UniProtKB/Swiss-Prot:P77454] [protein=glutaminase 1] [protein_id=NP_415018.1] [location=511641..512573]	glsA	311	5	14	11	1	31	1.60772	4.50161	3.53698	0.321543	9.96785
lcl|NC_000913.3_cds_NP_415137.2_603 [gene=dsbG] [locus_tag=b0604] [db_xref=ASAP:ABE-0002084,UniProtKB/Swiss-Prot:P77202] [protein=thiol:disulfide interchange protein, periplasmic] [protein_id=NP_415137.2] [location=complement(637827..638573)]	dsbG	249	4	4	6	4	18	1.60643	1.60643	2.40964	1.60643	7.22892
lcl|NC_000913.3_cds_NP_416914.1_2399 [gene=yfeK] [locus_tag=b2419] [db_xref=ASAP:ABE-0007977,UniProtKB/Swiss-Prot:Q47702] [protein=uncharacterized protein] [protein_id=NP_416914.1] [location=2537342..2537716]	yfeK	125	2	1	2	1	6	1.6	0.8	1.6	0.8	4.8
lcl|NC_000913.3_cds_NP_416670.1_2150 [gene=psuG] [locus_tag=b2165] [db_xref=ASAP:ABE-0007165,UniProtKB/Swiss-Prot:P33025] [protein=pseudouridine 5'-phosphate glycosidase] [protein_id=NP_416670.1] [location=complement(2257429..2258367)]	psuG	313	5	7	9	6	27	1.59744	2.23642	2.8754	1.91693	8.6262
lcl|NC_000913.3_cds_YP_026285.1_4134 [gene=ytfI] [locus_tag=b4215] [db_xref=ASAP:ABE-0013790,UniProtKB/Swiss-Prot:P39317] [protein=uncharacterized protein] [protein_id=YP_026285.1] [location=4437707..4438645]	ytfI	313	5	1	11	1	18	1.59744	0.319489	3.51438	0.319489	5.7508
lcl|NC_000913.3_cds_NP_418580.2_4077 [gene=yjeM] [locus_tag=b4156] [db_xref=ASAP:ABE-0013613,UniProtKB/Swiss-Prot:P39282] [protein=putative transporter] [protein_id=NP_418580.2] [location=4383839..4385341]	yjeM	501	8	9	18	6	41	1.59681	1.79641	3.59281	1.1976	8.18363
lcl|NC_000913.3_cds_NP_417302.1_2785 [gene=ppdB] [locus_tag=b2825] [db_xref=ASAP:ABE-0009263,UniProtKB/Swiss-Prot:P08371] [protein=putative prepilin peptidase-dependent protein] [protein_id=NP_417302.1] [location=complement(2963153..2963716)]	ppdB	188	3	4	6	2	15	1.59574	2.12766	3.19149	1.06383	7.97872
lcl|NC_000913.3_cds_NP_418686.1_4181 [gene=idnT] [locus_tag=b4265] [db_xref=ASAP:ABE-0013969,UniProtKB/Swiss-Prot:P39344] [protein=L-idonate and D-gluconate transporter] [protein_id=NP_418686.1] [location=complement(4491206..4492525)]	idnT	440	7	18	12	7	44	1.59091	4.09091	2.72727	1.59091	10
lcl|NC_000913.3_cds_NP_417359.1_2840 [gene=guaD] [locus_tag=b2883] [db_xref=ASAP:ABE-0009465,UniProtKB/Swiss-Prot:P76641] [protein=guanine deaminase] [protein_id=NP_417359.1] [location=3025766..3027085]	guaD	440	7	15	8	1	31	1.59091	3.40909	1.81818	0.227273	7.04545
lcl|NC_000913.3_cds_NP_418420.4_3911 [gene=thiF] [locus_tag=b3992] [db_xref=ASAP:ABE-0013053,UniProtKB/Swiss-Prot:P30138] [protein=adenylyltransferase, modifies ThiS C-terminus] [protein_id=NP_418420.4] [location=complement(4192821..4193576)]	thiF	252	4	7	7	5	23	1.5873	2.77778	2.77778	1.98413	9.12698
lcl|NC_000913.3_cds_NP_416372.1_1850 [gene=znuC] [locus_tag=b1858] [db_xref=ASAP:ABE-0006198,UniProtKB/Swiss-Prot:P0A9X1] [protein=zinc ABC transporter ATPase] [protein_id=NP_416372.1] [location=1942662..1943417]	znuC	252	4	8	6	4	22	1.5873	3.1746	2.38095	1.5873	8.73016
lcl|NC_000913.3_cds_3537 [gene=rhsJ] [locus_tag=b3595] [db_xref=ASAP:ABE-0011746,UniProtKB/Swiss-Prot:P32109] [pseudo=true] [location=3767221..3768165]	rhsJ	315	5	5	7	10	27	1.5873	1.5873	2.22222	3.1746	8.57143
lcl|NC_000913.3_cds_NP_415247.1_708 [gene=ybgD] [locus_tag=b0719] [db_xref=ASAP:ABE-0002448,UniProtKB/Swiss-Prot:P37909] [protein=putative fimbrial-like adhesin protein] [protein_id=NP_415247.1] [location=complement(752229..752795)]	ybgD	189	3	3	7	2	15	1.5873	1.5873	3.7037	1.0582	7.93651
lcl|NC_000913.3_cds_NP_418612.1_4110 [gene=ulaR] [locus_tag=b4191] [db_xref=ASAP:ABE-0013713,UniProtKB/Swiss-Prot:P0A9W0] [protein=transcriptional repressor for the L-ascorbate utilization divergent operon] [protein_id=NP_418612.1] [location=complement(4417698..4418453)]	ulaR	252	4	10	0	6	20	1.5873	3.96825	0	2.38095	7.93651
lcl|NC_000913.3_cds_NP_417610.1_3087 [gene=agaI] [locus_tag=b3141] [db_xref=ASAP:ABE-0010317,UniProtKB/Swiss-Prot:P42912] [protein=galactosamine-6-phosphate isomerase] [protein_id=NP_417610.1] [location=3286270..3287025]	agaI	252	4	5	5	4	18	1.5873	1.98413	1.98413	1.5873	7.14286
lcl|NC_000913.3_cds_NP_417175.1_2658 [gene=yqaB] [locus_tag=b2690] [db_xref=ASAP:ABE-0008850,UniProtKB/Swiss-Prot:P77475] [protein=fructose-1-P and 6-phosphogluconate phosphatase] [protein_id=NP_417175.1] [location=complement(2816937..2817503)]	yqaB	189	3	3	4	2	12	1.5873	1.5873	2.1164	1.0582	6.34921
lcl|NC_000913.3_cds_NP_415298.1_759 [gene=bioC] [locus_tag=b0777] [db_xref=ASAP:ABE-0002648,UniProtKB/Swiss-Prot:P12999] [protein=malonyl-ACP O-methyltransferase, SAM-dependent] [protein_id=NP_415298.1] [location=811522..812277]	bioC	252	4	4	4	2	14	1.5873	1.5873	1.5873	0.793651	5.55556
lcl|NC_000913.3_cds_NP_414979.1_438 [gene=ybaE] [locus_tag=b0445] [db_xref=ASAP:ABE-0001542,UniProtKB/Swiss-Prot:P46890] [protein=putative ABC transporter periplasmic binding protein] [protein_id=NP_414979.1] [location=complement(465612..467312)]	ybaE	567	9	15	5	2	31	1.5873	2.6455	0.881834	0.352734	5.46737
lcl|NC_000913.3_cds_NP_416092.1_1563 [gene=dicB] [locus_tag=b1575] [db_xref=ASAP:ABE-0005260,UniProtKB/Swiss-Prot:P09557] [protein=Qin prophage; cell division inhibition protein] [protein_id=NP_416092.1] [location=1649609..1649797]	dicB	63	1	0	2	0	3	1.5873	0	3.1746	0	4.7619
lcl|NC_000913.3_cds_NP_414838.2_304 [gene=rclA] [locus_tag=b0304] [db_xref=ASAP:ABE-0001048,UniProtKB/Swiss-Prot:P77212] [protein=reactive chlorine stress species (RCS) resistance protein; pyridine nucleotide-dependent disulfide oxidoreductase family] [protein_id=NP_414838.2] [location=complement(318676..320001)]	rclA	442	7	12	9	7	35	1.58371	2.71493	2.0362	1.58371	7.91855
lcl|NC_000913.3_cds_2821 [gene=ygeQ] [locus_tag=b2863] [db_xref=ASAP:ABE-0009399,ASAP:ABE-0009401,UniProtKB/Swiss-Prot:Q46797] [pseudo=true] [location=complement(2997692..2998828)]	ygeQ	379	6	3	6	4	19	1.58311	0.791557	1.58311	1.05541	5.01319
lcl|NC_000913.3_cds_NP_415784.1_1249 [gene=yciQ] [locus_tag=b1268] [db_xref=ASAP:ABE-0004256,UniProtKB/Swiss-Prot:P45848] [protein=enhancer of membrane protein expression; putative inner membrane protein] [protein_id=NP_415784.1] [location=1324746..1326641]	yciQ	632	10	20	16	13	59	1.58228	3.16456	2.53165	2.05696	9.33544
lcl|NC_000913.3_cds_NP_416766.1_2248 [gene=menH] [locus_tag=b2263] [db_xref=ASAP:ABE-0007478,UniProtKB/Swiss-Prot:P37355] [protein=2-succinyl-6-hydroxy-2,4-cyclohexadiene-1-carboxylate synthase] [protein_id=NP_416766.1] [location=complement(2376834..2377592)]	menH	253	4	5	7	6	22	1.58103	1.97628	2.7668	2.37154	8.69565
lcl|NC_000913.3_cds_NP_417411.2_2892 [gene=loiP] [locus_tag=b2936] [db_xref=ASAP:ABE-0009629,UniProtKB/Swiss-Prot:P25894] [protein=Phe-Phe periplasmic metalloprotease, OM lipoprotein; low salt-inducible; Era-binding heat shock protein] [protein_id=NP_417411.2] [location=3081913..3082671]	loiP	253	4	6	7	4	21	1.58103	2.37154	2.7668	1.58103	8.3004
lcl|NC_000913.3_cds_NP_417222.1_2705 [gene=nlpD] [locus_tag=b2742] [db_xref=ASAP:ABE-0009004,UniProtKB/Swiss-Prot:P0ADA3] [protein=activator of AmiC murein hydrolase activity, lipoprotein] [protein_id=NP_417222.1] [location=complement(2867614..2868753)]	nlpD	380	6	13	8	6	33	1.57895	3.42105	2.10526	1.57895	8.68421
lcl|NC_000913.3_cds_NP_415274.1_735 [gene=ybgS] [locus_tag=b0753] [db_xref=ASAP:ABE-0002553,UniProtKB/Swiss-Prot:P0AAV6] [protein=putative periplasmic protein] [protein_id=NP_415274.1] [location=complement(784937..785317)]	ybgS	127	2	5	6	1	14	1.5748	3.93701	4.72441	0.787402	11.0236
lcl|NC_000913.3_cds_NP_418261.1_3753 [gene=yigF] [locus_tag=b3817] [db_xref=ASAP:ABE-0012466,UniProtKB/Swiss-Prot:P27842] [protein=DUF2628 family putative inner membrane protein] [protein_id=NP_418261.1] [location=complement(4002419..4002799)]	yigF	127	2	1	4	3	10	1.5748	0.787402	3.14961	2.3622	7.87402
lcl|NC_000913.3_cds_NP_415686.2_1147 [gene=ycgG] [locus_tag=b1168] [db_xref=ASAP:ABE-0003918,UniProtKB/Swiss-Prot:P75995] [protein=putative membrane-anchored cyclic-di-GMP phosphodiesterase] [protein_id=NP_415686.2] [location=1217328..1218851]	ycgG	508	8	4	9	8	29	1.5748	0.787402	1.77165	1.5748	5.70866
lcl|NC_000913.3_cds_NP_418120.2_3612 [gene=adeQ] [locus_tag=b3664] [db_xref=ASAP:ABE-0011975,UniProtKB/Swiss-Prot:P31440] [protein=adenine permease, high affinity; adenine:H symporter] [protein_id=NP_418120.2] [location=complement(3842455..3843789)]	adeQ	445	7	17	12	11	47	1.57303	3.82022	2.69663	2.47191	10.5618
lcl|NC_000913.3_cds_NP_415377.1_838 [gene=potH] [locus_tag=b0856] [db_xref=ASAP:ABE-0002917,UniProtKB/Swiss-Prot:P31135] [protein=putrescine ABC transporter permease] [protein_id=NP_415377.1] [location=896134..897087]	potH	318	5	5	5	5	20	1.57233	1.57233	1.57233	1.57233	6.28931
lcl|NC_000913.3_cds_NP_415076.1_535 [gene=ybcK] [locus_tag=b0544] [db_xref=ASAP:ABE-0001866,UniProtKB/Swiss-Prot:P77698] [protein=DLP12 prophage; putative recombinase] [protein_id=NP_415076.1] [location=568902..570428]	ybcK	509	8	4	10	2	24	1.57171	0.785855	1.96464	0.392927	4.71513
lcl|NC_000913.3_cds_NP_415455.1_916 [gene=ssuD] [locus_tag=b0935] [db_xref=ASAP:ABE-0003178,UniProtKB/Swiss-Prot:P80645] [protein=alkanesulfonate monooxygenase, FMNH(2)-dependent] [protein_id=NP_415455.1] [location=complement(994843..995988)]	ssuD	382	6	14	8	4	32	1.57068	3.66492	2.09424	1.04712	8.37696
lcl|NC_000913.3_cds_NP_416974.4_2461 [gene=gcvR] [locus_tag=b2479] [db_xref=ASAP:ABE-0008168,UniProtKB/Swiss-Prot:P0A9I3] [protein=transcriptional repressor, regulatory protein accessory to GcvA] [protein_id=NP_416974.4] [location=2599906..2600478]	gcvR	191	3	2	3	0	8	1.57068	1.04712	1.57068	0	4.18848
lcl|NC_000913.3_cds_YP_026221.1_3372 [gene=gntU] [locus_tag=b4476] [db_xref=ASAP:ABE-0174105,UniProtKB/Swiss-Prot:P0AC96] [protein=gluconate transporter, low affinity GNT 1 system] [protein_id=YP_026221.1] [location=complement(3575721..3577061)]	gntU	447	7	20	16	8	51	1.566	4.47427	3.57942	1.78971	11.4094
lcl|NC_000913.3_cds_NP_415083.1_544 [gene=quuD] [locus_tag=b0551] [db_xref=ASAP:ABE-0001883,UniProtKB/Swiss-Prot:Q47274] [protein=DLP12 prophage; putative antitermination protein] [protein_id=NP_415083.1] [location=573956..574339]	quuD	128	2	1	4	3	10	1.5625	0.78125	3.125	2.34375	7.8125
lcl|NC_000913.3_cds_NP_418408.1_3899 [gene=secE] [locus_tag=b3981] [db_xref=ASAP:ABE-0013023,UniProtKB/Swiss-Prot:P0AG96] [protein=preprotein translocase membrane subunit] [protein_id=NP_418408.1] [location=4177358..4177741]	secE	128	2	3	4	1	10	1.5625	2.34375	3.125	0.78125	7.8125
lcl|NC_000913.3_cds_NP_417940.2_3419 [gene=yhhH] [locus_tag=b3483] [db_xref=ASAP:ABE-0011373,UniProtKB/Swiss-Prot:P28911] [protein=putative NTF2 fold immunity protein for polymorphic toxin RhsB] [protein_id=NP_417940.2] [location=3623399..3623782]	yhhH	128	2	2	3	2	9	1.5625	1.5625	2.34375	1.5625	7.03125
lcl|NC_000913.3_cds_NP_414790.1_250 [gene=insI1] [locus_tag=b0256] [db_xref=ASAP:ABE-0000871,UniProtKB/Swiss-Prot:P0CF88] [protein=IS30 transposase] [protein_id=NP_414790.1] [location=270603..271754]	insI1	384	6	9	5	2	22	1.5625	2.34375	1.30208	0.520833	5.72917
lcl|NC_000913.3_cds_NP_415922.1_1393 [gene=insI1] [locus_tag=b1404] [db_xref=ASAP:ABE-0004691,UniProtKB/Swiss-Prot:P0CF89] [protein=IS30 transposase] [protein_id=NP_415922.1] [location=1469358..1470509]	insI1	384	6	9	5	2	22	1.5625	2.34375	1.30208	0.520833	5.72917
lcl|NC_000913.3_cds_NP_418704.1_4198 [gene=insI1] [locus_tag=b4284] [db_xref=ASAP:ABE-0014045,UniProtKB/Swiss-Prot:P0CF90] [protein=IS30 transposase] [protein_id=NP_418704.1] [location=complement(4507466..4508617)]	insI1	384	6	9	5	2	22	1.5625	2.34375	1.30208	0.520833	5.72917
lcl|NC_000913.3_cds_245 [gene=ykfK] [locus_tag=b4628] [db_xref=EcoGene:EG14377,GeneID:5625554] [pseudo=true] [location=complement(266776..266967)]	ykfK	64	1	0	1	1	3	1.5625	0	1.5625	1.5625	4.6875
lcl|NC_000913.3_cds_NP_416093.1_1564 [gene=ydfD] [locus_tag=b1576] [db_xref=ASAP:ABE-0005262,UniProtKB/Swiss-Prot:P29010] [protein=Qin prophage; uncharacterized protein] [protein_id=NP_416093.1] [location=1649794..1649985]	ydfD	64	1	0	2	0	3	1.5625	0	3.125	0	4.6875
lcl|NC_000913.3_cds_NP_414801.1_262 [gene=yagA] [locus_tag=b0267] [db_xref=ASAP:ABE-0000915,UniProtKB/Swiss-Prot:P37007] [protein=CP4-6 prophage; putative DNA-binding transcriptional regulator] [protein_id=NP_414801.1] [location=complement(280829..281983)]	yagA	385	6	16	6	8	36	1.55844	4.15584	1.55844	2.07792	9.35065
lcl|NC_000913.3_cds_NP_418418.2_3909 [gene=thiG] [locus_tag=b3991] [db_xref=ASAP:ABE-0013050,UniProtKB/Swiss-Prot:P30139] [protein=thiamine biosynthesis ThiGH complex subunit] [protein_id=NP_418418.2] [location=complement(4191865..4192635)]	thiG	257	4	10	1	4	19	1.55642	3.89105	0.389105	1.55642	7.393
lcl|NC_000913.3_cds_NP_417871.1_3350 [gene=bioH] [locus_tag=b3412] [db_xref=ASAP:ABE-0011136,UniProtKB/Swiss-Prot:P13001] [protein=pimeloyl-ACP methyl ester carboxylesterase] [protein_id=NP_417871.1] [location=complement(3544074..3544844)]	bioH	257	4	5	3	6	18	1.55642	1.94553	1.16732	2.33463	7.00389
lcl|NC_000913.3_cds_NP_416327.1_1804 [gene=nudL] [locus_tag=b1813] [db_xref=ASAP:ABE-0006035,UniProtKB/Swiss-Prot:P43337] [protein=putative CoA pyrophosphohydrolase, weak 3-phosphohydroxypyruvate phosphatase] [protein_id=NP_416327.1] [location=1896170..1896748]	nudL	193	3	4	4	1	12	1.5544	2.07254	2.07254	0.518135	6.21762
lcl|NC_000913.3_cds_NP_417353.1_2834 [gene=mocA] [locus_tag=b2877] [db_xref=ASAP:ABE-0009447,UniProtKB/Swiss-Prot:Q46810] [protein=CTP:molybdopterin cytidylyltransferase] [protein_id=NP_417353.1] [location=3015160..3015738]	mocA	193	3	4	3	1	11	1.5544	2.07254	1.5544	0.518135	5.69948
lcl|NC_000913.3_cds_NP_417651.1_3129 [gene=yhbE] [locus_tag=b3184] [db_xref=ASAP:ABE-0010464,UniProtKB/Swiss-Prot:P0AA73] [protein=EamA family inner membrane putative transporter] [protein_id=NP_417651.1] [location=complement(3331770..3332735)]	yhbE	322	5	10	5	6	26	1.5528	3.10559	1.5528	1.86335	8.07453
lcl|NC_000913.3_cds_NP_417726.1_3205 [gene=dusB] [locus_tag=b3260] [db_xref=ASAP:ABE-0010700,UniProtKB/Swiss-Prot:P0ABT5] [protein=tRNA-dihydrouridine synthase B] [protein_id=NP_417726.1] [location=3410280..3411245]	dusB	322	5	6	6	3	20	1.5528	1.86335	1.86335	0.931677	6.21118
lcl|NC_000913.3_cds_NP_416317.1_1794 [gene=yeaX] [locus_tag=b1803] [db_xref=ASAP:ABE-0006000,UniProtKB/Swiss-Prot:P76254] [protein=putative YeaWX dioxygenase beta subunit, reductase component] [protein_id=NP_416317.1] [location=1885845..1886810]	yeaX	322	5	7	6	1	19	1.5528	2.17391	1.86335	0.310559	5.90062
lcl|NC_000913.3_cds_NP_416809.1_2291 [gene=hisP] [locus_tag=b2306] [db_xref=ASAP:ABE-0007610,UniProtKB/Swiss-Prot:P07109] [protein=histidine ABC transporter ATPase] [protein_id=NP_416809.1] [location=complement(2423736..2424509)]	hisP	258	4	8	2	7	21	1.55039	3.10078	0.775194	2.71318	8.13953
lcl|NC_000913.3_cds_NP_416761.4_2243 [gene=arnF] [locus_tag=b2258] [db_xref=ASAP:ABE-0007466,UniProtKB/Swiss-Prot:P76474] [protein=undecaprenyl phosphate-alpha-L-ara4N exporter; flippase ArnEF subunit] [protein_id=NP_416761.4] [location=2372892..2373278]	arnF	129	2	3	2	3	10	1.55039	2.32558	1.55039	2.32558	7.75194
lcl|NC_000913.3_cds_2073 [gene=gatR] [locus_tag=b4498] [db_xref=ASAP:ABE-0006914,ASAP:ABE-0006921,ASAP:ABE-0285099,UniProtKB/Swiss-Prot:P36930] [pseudo=true] [location=complement(join(2169693..2170167,2171429..2171727))]	gatR	258	4	3	10	2	19	1.55039	1.16279	3.87597	0.775194	7.36434
lcl|NC_000913.3_cds_YP_026280.1_3915 [gene=nudC] [locus_tag=b3996] [db_xref=ASAP:ABE-0013063,UniProtKB/Swiss-Prot:P32664] [protein=NADH pyrophosphatase] [protein_id=YP_026280.1] [location=4196903..4197676]	nudC	258	4	7	3	4	18	1.55039	2.71318	1.16279	1.55039	6.97674
lcl|NC_000913.3_cds_NP_417187.1_2670 [gene=srlR] [locus_tag=b2707] [db_xref=ASAP:ABE-0008900,UniProtKB/Swiss-Prot:P15082] [protein=sorbitol-inducible srl operon transcriptional repressor] [protein_id=NP_417187.1] [location=2829047..2829820]	srlR	258	4	9	2	2	17	1.55039	3.48837	0.775194	0.775194	6.58915
lcl|NC_000913.3_cds_NP_416283.1_1758 [gene=ydjE] [locus_tag=b1769] [db_xref=ASAP:ABE-0005894,UniProtKB/Swiss-Prot:P38055] [protein=putative MFS sugar transporter, membrane protein] [protein_id=NP_416283.1] [location=complement(1852621..1853979)]	ydjE	453	7	11	16	8	42	1.54525	2.42826	3.53201	1.766	9.27152
lcl|NC_000913.3_cds_NP_416477.1_1953 [gene=yedV] [locus_tag=b1968] [db_xref=ASAP:ABE-0006531,UniProtKB/Swiss-Prot:P76339] [protein=putative sensory kinase in two-component regulatory system with YedW] [protein_id=NP_416477.1] [location=complement(2036794..2038152)]	yedV	453	7	5	4	3	19	1.54525	1.10375	0.883002	0.662252	4.19426
lcl|NC_000913.3_cds_NP_415041.1_500 [gene=hyi] [locus_tag=b0508] [db_xref=ASAP:ABE-0001756,UniProtKB/Swiss-Prot:P30147] [protein=hydroxypyruvate isomerase] [protein_id=NP_415041.1] [location=535710..536486]	hyi	259	4	4	12	2	22	1.5444	1.5444	4.6332	0.772201	8.49421
lcl|NC_000913.3_cds_NP_416369.1_1847 [gene=lpxM] [locus_tag=b1855] [db_xref=ASAP:ABE-0006185,UniProtKB/Swiss-Prot:P24205] [protein=myristoyl-acyl carrier protein (ACP)-dependent acyltransferase] [protein_id=NP_416369.1] [location=complement(1939222..1940193)]	lpxM	324	5	6	6	4	21	1.54321	1.85185	1.85185	1.23457	6.48148
lcl|NC_000913.3_cds_NP_414560.1_18 [gene=nhaA] [locus_tag=b0019] [db_xref=ASAP:ABE-0000068,UniProtKB/Swiss-Prot:P13738] [protein=sodium-proton antiporter] [protein_id=NP_414560.1] [location=17489..18655]	nhaA	389	6	11	10	9	36	1.54242	2.82776	2.57069	2.31362	9.2545
lcl|NC_000913.3_cds_NP_415722.1_1185 [gene=pth] [locus_tag=b1204] [db_xref=ASAP:ABE-0004043,UniProtKB/Swiss-Prot:P0A7D1] [protein=peptidyl-tRNA hydrolase] [protein_id=NP_415722.1] [location=complement(1257929..1258513)]	pth	195	3	9	9	0	21	1.53846	4.61538	4.61538	0	10.7692
lcl|NC_000913.3_cds_1130 [gene=jayE] [locus_tag=b1152] [db_xref=ASAP:ABE-0003872,UniProtKB/Swiss-Prot:P75981] [pseudo=true] [location=1206143..1206922]	jayE	260	4	5	11	6	26	1.53846	1.92308	4.23077	2.30769	10
lcl|NC_000913.3_cds_NP_418162.1_3655 [gene=mnmE] [locus_tag=b3706] [db_xref=ASAP:ABE-0012123,UniProtKB/Swiss-Prot:P25522] [protein=tRNA U34 5-methylaminomethyl-2-thiouridine modification GTPase] [protein_id=NP_418162.1] [location=3886828..3888192]	mnmE	455	7	17	11	6	41	1.53846	3.73626	2.41758	1.31868	9.01099
lcl|NC_000913.3_cds_NP_416396.1_1875 [gene=cheY] [locus_tag=b1882] [db_xref=ASAP:ABE-0006280,UniProtKB/Swiss-Prot:P0AE67] [protein=chemotaxis regulator transmitting signal to flagellar motor component] [protein_id=NP_416396.1] [location=complement(1967048..1967437)]	cheY	130	2	6	1	1	10	1.53846	4.61538	0.769231	0.769231	7.69231
lcl|NC_000913.3_cds_NP_418294.1_3786 [gene=mobA] [locus_tag=b3857] [db_xref=ASAP:ABE-0012593,UniProtKB/Swiss-Prot:P32173] [protein=molybdopterin-guanine dinucleotide synthase] [protein_id=NP_418294.1] [location=complement(4041415..4041999)]	mobA	195	3	7	5	0	15	1.53846	3.58974	2.5641	0	7.69231
lcl|NC_000913.3_cds_NP_414953.2_412 [gene=yajO] [locus_tag=b0419] [db_xref=ASAP:ABE-0001457,UniProtKB/Swiss-Prot:P77735] [protein=2-carboxybenzaldehyde reductase] [protein_id=NP_414953.2] [location=complement(437161..438135)]	yajO	325	5	12	3	3	23	1.53846	3.69231	0.923077	0.923077	7.07692
lcl|NC_000913.3_cds_NP_415605.2_1065 [gene=yceF] [locus_tag=b1087] [db_xref=ASAP:ABE-0003678,UniProtKB/Swiss-Prot:P0A729] [protein=m(7)GTP pyrophosphatase] [protein_id=NP_415605.2] [location=complement(1146011..1146595)]	yceF	195	3	3	4	3	13	1.53846	1.53846	2.05128	1.53846	6.66667
lcl|NC_000913.3_cds_NP_417250.4_2733 [gene=ygcR] [locus_tag=b2770] [db_xref=ASAP:ABE-0009079,UniProtKB/Swiss-Prot:Q46908] [protein=putative flavoprotein] [protein_id=NP_417250.4] [location=complement(2895776..2896555)]	ygcR	260	4	2	4	7	17	1.53846	0.769231	1.53846	2.69231	6.53846
lcl|NC_000913.3_cds_NP_415557.1_1018 [gene=csgE] [locus_tag=b1039] [db_xref=ASAP:ABE-0003528,UniProtKB/Swiss-Prot:P0AE95] [protein=curlin secretion specificity factor] [protein_id=NP_415557.1] [location=complement(1102152..1102541)]	csgE	130	2	2	1	1	6	1.53846	1.53846	0.769231	0.769231	4.61538
lcl|NC_000913.3_cds_NP_417784.4_3263 [gene=gspD] [locus_tag=b3325] [db_xref=ASAP:ABE-0010879,UniProtKB/Swiss-Prot:P45758] [protein=general secretory pathway component, cryptic] [protein_id=NP_417784.4] [location=3456377..3458329]	gspD	651	10	15	12	9	46	1.5361	2.30415	1.84332	1.38249	7.06605
lcl|NC_000913.3_cds_NP_416813.1_2295 [gene=argT] [locus_tag=b2310] [db_xref=ASAP:ABE-0007621,UniProtKB/Swiss-Prot:P09551] [protein=lysine/arginine/ornithine transporter subunit] [protein_id=NP_416813.1] [location=complement(2427009..2427791)]	argT	261	4	6	10	1	21	1.53257	2.29885	3.83142	0.383142	8.04598
lcl|NC_000913.3_cds_NP_416751.1_2232 [gene=rhmR] [locus_tag=b2248] [db_xref=ASAP:ABE-0007438,UniProtKB/Swiss-Prot:P77732] [protein=putative DNA-binding transcriptional regulator for the rhm operon] [protein_id=NP_416751.1] [location=complement(2361429..2362211)]	rhmR	261	4	5	3	3	15	1.53257	1.91571	1.14943	1.14943	5.74713
lcl|NC_000913.3_cds_YP_026271.1_3775 [gene=tatD] [locus_tag=b4483] [db_xref=ASAP:ABE-0174116,UniProtKB/Swiss-Prot:P27859] [protein=quality control of Tat-exported FeS proteins; Mg-dependent cytoplasmic DNase] [protein_id=YP_026271.1] [location=4023554..4024336]	tatD	261	4	5	4	2	15	1.53257	1.91571	1.53257	0.766284	5.74713
lcl|NC_000913.3_cds_NP_418720.1_4215 [gene=sgcR] [locus_tag=b4300] [db_xref=ASAP:ABE-0014094,UniProtKB/Swiss-Prot:P39361] [protein=putative DNA-binding transcriptional regulator] [protein_id=NP_418720.1] [location=complement(4526106..4526888)]	sgcR	261	4	5	3	3	15	1.53257	1.91571	1.14943	1.14943	5.74713
lcl|NC_000913.3_cds_NP_417572.2_3051 [gene=yqjF] [locus_tag=b3101] [db_xref=ASAP:ABE-0010200,UniProtKB/Swiss-Prot:P42619] [protein=putative quinol oxidase subunit] [protein_id=NP_417572.2] [location=3250562..3250954]	yqjF	131	2	7	8	0	17	1.52672	5.34351	6.10687	0	12.9771
lcl|NC_000913.3_cds_NP_414578.2_35 [gene=caiD] [locus_tag=b0036] [db_xref=ASAP:ABE-0000130,UniProtKB/Swiss-Prot:P31551] [protein=carnitinyl-CoA dehydratase] [protein_id=NP_414578.2] [location=complement(35377..36162)]	caiD	262	4	12	5	2	23	1.52672	4.58015	1.9084	0.763359	8.77863
lcl|NC_000913.3_cds_NP_416185.1_1659 [gene=ydhU] [locus_tag=b1670] [db_xref=ASAP:ABE-0005579,UniProtKB/Swiss-Prot:P77409] [protein=putative cytochrome b subunit of YdhYVWXUT oxidoreductase complex] [protein_id=NP_416185.1] [location=complement(1749563..1750348)]	ydhU	262	4	6	4	8	22	1.52672	2.29008	1.52672	3.05344	8.39695
lcl|NC_000913.3_cds_NP_417496.1_2974 [gene=ygiW] [locus_tag=b3024] [db_xref=ASAP:ABE-0009930,UniProtKB/Swiss-Prot:P0ADU5] [protein=hydrogen peroxide and cadmium resistance periplasmic protein; stress-induced OB-fold protein] [protein_id=NP_417496.1] [location=complement(3169284..3169676)]	ygiW	131	2	5	3	1	11	1.52672	3.81679	2.29008	0.763359	8.39695
lcl|NC_000913.3_cds_YP_025293.1_69 [gene=setA] [locus_tag=b0070] [db_xref=ASAP:ABE-0000257,UniProtKB/Swiss-Prot:P31675] [protein=broad specificity sugar efflux system] [protein_id=YP_025293.1] [location=77621..78799]	setA	393	6	10	7	9	32	1.52672	2.54453	1.78117	2.29008	8.14249
lcl|NC_000913.3_cds_NP_416898.3_2382 [gene=yfeD] [locus_tag=b2399] [db_xref=ASAP:ABE-0007909,UniProtKB/Swiss-Prot:P27238] [protein=DUF1323 family putative DNA-binding protein] [protein_id=NP_416898.3] [location=2518813..2519205]	yfeD	131	2	3	2	0	7	1.52672	2.29008	1.52672	0	5.34351
lcl|NC_000913.3_cds_NP_414752.1_206 [gene=yafT] [locus_tag=b0217] [db_xref=ASAP:ABE-0000727,UniProtKB/Swiss-Prot:P77339] [protein=lipoprotein] [protein_id=NP_414752.1] [location=237335..238120]	yafT	262	4	1	3	0	8	1.52672	0.381679	1.14504	0	3.05344
lcl|NC_000913.3_cds_NP_414577.2_34 [gene=caiE] [locus_tag=b0035] [db_xref=ASAP:ABE-0000128,UniProtKB/Swiss-Prot:P39206] [protein=stimulator of CaiD and CaiB enzyme activities] [protein_id=NP_414577.2] [location=complement(34781..35371)]	caiE	197	3	9	5	7	24	1.52284	4.56853	2.53807	3.5533	12.1827
lcl|NC_000913.3_cds_NP_415918.1_1388 [gene=paaY] [locus_tag=b1400] [db_xref=ASAP:ABE-0004676,UniProtKB/Swiss-Prot:P77181] [protein=thioesterase required for phenylacetic acid degradation; trimeric; phenylacetate regulatory and detoxification protein; hexapeptide repeat protein] [protein_id=NP_415918.1] [location=1464471..1465061]	paaY	197	3	9	7	1	20	1.52284	4.56853	3.5533	0.507614	10.1523
lcl|NC_000913.3_cds_YP_026209.1_3214 [gene=yhdX] [locus_tag=b3269] [db_xref=ASAP:ABE-0010733,UniProtKB/Swiss-Prot:P45767] [protein=putative amino acid ABC transporter permease] [protein_id=YP_026209.1] [location=3420134..3421315]	yhdX	394	6	13	6	5	30	1.52284	3.29949	1.52284	1.26904	7.61421
lcl|NC_000913.3_cds_NP_416135.1_1607 [gene=uidR] [locus_tag=b1618] [db_xref=ASAP:ABE-0005415,UniProtKB/Swiss-Prot:P0ACT6] [protein=transcriptional repressor] [protein_id=NP_416135.1] [location=complement(1696462..1697052)]	uidR	197	3	2	2	3	10	1.52284	1.01523	1.01523	1.52284	5.07614
lcl|NC_000913.3_cds_NP_414828.1_291 [gene=ecpR] [locus_tag=b0294] [db_xref=ASAP:ABE-0001011,UniProtKB/Swiss-Prot:P71301] [protein=putative transcriptional regulator for the ecp operon] [protein_id=NP_414828.1] [location=complement(310746..311336)]	ecpR	197	3	2	0	1	6	1.52284	1.01523	0	0.507614	3.04569
lcl|NC_000913.3_cds_NP_415639.1_1099 [gene=ycfZ] [locus_tag=b1121] [db_xref=ASAP:ABE-0003784,UniProtKB/Swiss-Prot:P75961] [protein=inner membrane protein] [protein_id=NP_415639.1] [location=complement(1180479..1181267)]	ycfZ	263	4	3	6	1	14	1.52091	1.14068	2.28137	0.380228	5.32319
lcl|NC_000913.3_cds_NP_417573.1_3052 [gene=yqjG] [locus_tag=b3102] [db_xref=ASAP:ABE-0010203,UniProtKB/Swiss-Prot:P42620] [protein=putative S-transferase] [protein_id=NP_417573.1] [location=3251024..3252010]	yqjG	329	5	11	9	2	27	1.51976	3.34347	2.73556	0.607903	8.20669
lcl|NC_000913.3_cds_NP_416001.1_1471 [gene=ddpD] [locus_tag=b1484] [db_xref=ASAP:ABE-0004949,UniProtKB/Swiss-Prot:P77268] [protein=D,D-dipeptide ABC transporter ATPase] [protein_id=NP_416001.1] [location=complement(1558031..1559017)]	ddpD	329	5	5	11	2	23	1.51976	1.51976	3.34347	0.607903	6.99088
lcl|NC_000913.3_cds_NP_416728.1_2208 [gene=atoB] [locus_tag=b2224] [db_xref=ASAP:ABE-0007355,UniProtKB/Swiss-Prot:P76461] [protein=acetyl-CoA acetyltransferase] [protein_id=NP_416728.1] [location=2326109..2327293]	atoB	395	6	7	18	13	44	1.51899	1.77215	4.55696	3.29114	11.1392
lcl|NC_000913.3_cds_NP_415259.1_719 [gene=mngA] [locus_tag=b0731] [db_xref=ASAP:ABE-0002493,UniProtKB/Swiss-Prot:P54745] [protein=fused 2-O-a-mannosyl-D-glycerate specific PTS enzymes: IIA component/IIB component/IIC component] [protein_id=NP_415259.1] [location=765984..767960]	mngA	659	10	30	13	13	66	1.51745	4.55235	1.97269	1.97269	10.0152
lcl|NC_000913.3_cds_NP_418597.1_4095 [gene=yjeT] [locus_tag=b4176] [db_xref=ASAP:ABE-0013669,UniProtKB/Swiss-Prot:P0AF73] [protein=DUF2065 family protein] [protein_id=NP_418597.1] [location=4404386..4404583]	yjeT	66	1	3	2	1	7	1.51515	4.54545	3.0303	1.51515	10.6061
lcl|NC_000913.3_cds_NP_417892.1_3371 [gene=yhgN] [locus_tag=b3434] [db_xref=ASAP:ABE-0011216,UniProtKB/Swiss-Prot:P67143] [protein=UPF0056 family inner membrane protein] [protein_id=NP_417892.1] [location=3575071..3575664]	yhgN	198	3	6	2	5	16	1.51515	3.0303	1.0101	2.52525	8.08081
lcl|NC_000913.3_cds_NP_414835.2_302 [gene=rclC] [locus_tag=b0301] [db_xref=ASAP:ABE-0001038,UniProtKB/Swiss-Prot:P75685] [protein=reactive chlorine species (RCS) stress resistance inner membrane protein] [protein_id=NP_414835.2] [location=complement(317726..318319)]	rclC	198	3	3	8	1	15	1.51515	1.51515	4.0404	0.505051	7.57576
lcl|NC_000913.3_cds_2228 [gene=ypaA] [locus_tag=b4543] [db_xref=ASAP:ABE-0285064] [pseudo=true] [location=2357804..2358001]	ypaA	66	1	2	2	0	5	1.51515	3.0303	3.0303	0	7.57576
lcl|NC_000913.3_cds_NP_414643.1_98 [gene=yacG] [locus_tag=b0101] [db_xref=ASAP:ABE-0000351,UniProtKB/Swiss-Prot:P0A8H8] [protein=DNA gyrase inhibitor] [protein_id=NP_414643.1] [location=complement(111649..111846)]	yacG	66	1	1	1	1	4	1.51515	1.51515	1.51515	1.51515	6.06061
lcl|NC_000913.3_cds_NP_417102.4_2590 [gene=ypjD] [locus_tag=b2611] [db_xref=ASAP:ABE-0008591,UniProtKB/Swiss-Prot:P64432] [protein=cytochrome c assembly protein family inner membrane protein] [protein_id=NP_417102.4] [location=2747962..2748753]	ypjD	264	4	8	3	1	16	1.51515	3.0303	1.13636	0.378788	6.06061
lcl|NC_000913.3_cds_NP_418576.1_4073 [gene=frdC] [locus_tag=b4152] [db_xref=ASAP:ABE-0013598,UniProtKB/Swiss-Prot:P0A8Q0] [protein=fumarate reductase (anaerobic), membrane anchor subunit] [protein_id=NP_418576.1] [location=complement(4379377..4379772)]	frdC	132	2	2	0	1	5	1.51515	1.51515	0	0.757576	3.78788
lcl|NC_000913.3_cds_NP_414576.4_33 [gene=caiF] [locus_tag=b0034] [db_xref=ASAP:ABE-0000125,UniProtKB/Swiss-Prot:P0AE58] [protein=cai operon transcriptional activator] [protein_id=NP_414576.4] [location=34300..34695]	caiF	132	2	0	1	1	4	1.51515	0	0.757576	0.757576	3.0303
lcl|NC_000913.3_cds_NP_416042.2_1511 [gene=sad] [locus_tag=b1525] [db_xref=ASAP:ABE-0005092,UniProtKB/Swiss-Prot:P76149] [protein=succinate semialdehyde dehydrogenase, NAD(P)+dependent] [protein_id=NP_416042.2] [location=complement(1613315..1614703)]	sad	463	7	17	13	4	41	1.51188	3.67171	2.80778	0.863931	8.85529
lcl|NC_000913.3_cds_NP_418048.1_3533 [gene=selA] [locus_tag=b3591] [db_xref=ASAP:ABE-0011731,UniProtKB/Swiss-Prot:P0A821] [protein=selenocysteine synthase] [protein_id=NP_418048.1] [location=complement(3759858..3761249)]	selA	464	7	13	6	5	31	1.50862	2.80172	1.2931	1.07759	6.68103
lcl|NC_000913.3_cds_NP_417045.4_2533 [gene=yphH] [locus_tag=b2550] [db_xref=ASAP:ABE-0008384,UniProtKB/Swiss-Prot:P76586] [protein=putative DNA-binding transcriptional regulator] [protein_id=NP_417045.4] [location=2682863..2684056]	yphH	398	6	9	9	2	26	1.50754	2.26131	2.26131	0.502513	6.53266
lcl|NC_000913.3_cds_NP_418018.1_3501 [gene=wecH] [locus_tag=b3561] [db_xref=ASAP:ABE-0011630,UniProtKB/Swiss-Prot:P37669] [protein=O-acetyltransferase for enterobacterial common antigen (ECA)] [protein_id=NP_418018.1] [location=3725887..3726882]	wecH	332	5	9	2	5	21	1.50602	2.71084	0.60241	1.50602	6.3253
lcl|NC_000913.3_cds_NP_416547.1_2028 [gene=wcaM] [locus_tag=b2043] [db_xref=ASAP:ABE-0006774,UniProtKB/Swiss-Prot:P71244] [protein=colanic acid biosynthesis protein] [protein_id=NP_416547.1] [location=complement(2114502..2115896)]	wcaM	465	7	19	6	7	39	1.50538	4.08602	1.29032	1.50538	8.3871
lcl|NC_000913.3_cds_NP_415769.1_1234 [gene=yciA] [locus_tag=b1253] [db_xref=ASAP:ABE-0004198,UniProtKB/Swiss-Prot:P0A8Z0] [protein=acyl-CoA esterase] [protein_id=NP_415769.1] [location=complement(1311848..1312246)]	yciA	133	2	4	4	2	12	1.50376	3.00752	3.00752	1.50376	9.02256
lcl|NC_000913.3_cds_NP_414897.1_359 [gene=yaiP] [locus_tag=b0363] [db_xref=ASAP:ABE-0001243,UniProtKB/Swiss-Prot:Q47536] [protein=putative family 2 glycosyltransferase] [protein_id=NP_414897.1] [location=complement(382739..383935)]	yaiP	399	6	13	10	3	32	1.50376	3.25815	2.50627	0.75188	8.02005
lcl|NC_000913.3_cds_NP_418605.1_4103 [gene=yjfL] [locus_tag=b4184] [db_xref=ASAP:ABE-0013694,UniProtKB/Swiss-Prot:P0AF80] [protein=UPF0719 family inner membrane protein] [protein_id=NP_418605.1] [location=4411979..4412377]	yjfL	133	2	3	4	1	10	1.50376	2.25564	3.00752	0.75188	7.5188
lcl|NC_000913.3_cds_NP_417236.1_2719 [gene=casE] [locus_tag=b2756] [db_xref=ASAP:ABE-0009042,UniProtKB/Swiss-Prot:Q46897] [protein=CRISPR RNA precursor cleavage enzyme; CRISP RNA (crRNA) containing Cascade antiviral complex protein] [protein_id=NP_417236.1] [location=complement(2879788..2880387)]	casE	200	3	3	5	2	13	1.5	1.5	2.5	1	6.5
lcl|NC_000913.3_cds_NP_416430.1_1910 [gene=fliY] [locus_tag=b1920] [db_xref=ASAP:ABE-0006392,UniProtKB/Swiss-Prot:P0AEM9] [protein=cystine transporter subunit] [protein_id=NP_416430.1] [location=complement(1999585..2000385)]	fliY	267	4	10	9	3	26	1.49813	3.74532	3.37079	1.1236	9.73783
lcl|NC_000913.3_cds_NP_416411.1_1890 [gene=otsB] [locus_tag=b1897] [db_xref=ASAP:ABE-0006320,UniProtKB/Swiss-Prot:P31678] [protein=trehalose-6-phosphate phosphatase, biosynthetic] [protein_id=NP_416411.1] [location=complement(1981587..1982387)]	otsB	267	4	6	6	4	20	1.49813	2.24719	2.24719	1.49813	7.49064
lcl|NC_000913.3_cds_NP_415932.1_1402 [gene=ydcF] [locus_tag=b1414] [db_xref=ASAP:ABE-0004722,UniProtKB/Swiss-Prot:P34209] [protein=DUF218 superfamily protein, SAM-binding] [protein_id=NP_415932.1] [location=1487235..1488035]	ydcF	267	4	4	6	2	16	1.49813	1.49813	2.24719	0.749064	5.99251
lcl|NC_000913.3_cds_NP_417163.1_2646 [gene=proV] [locus_tag=b2677] [db_xref=ASAP:ABE-0008814,UniProtKB/Swiss-Prot:P14175] [protein=glycine betaine/proline ABC transporter periplasmic binding protein] [protein_id=NP_417163.1] [location=2804815..2806017]	proV	401	6	15	6	5	32	1.49626	3.74065	1.49626	1.24688	7.98005
lcl|NC_000913.3_cds_NP_414648.1_102 [gene=hofC] [locus_tag=b0106] [db_xref=ASAP:ABE-0000366,UniProtKB/Swiss-Prot:P36646] [protein=assembly protein in type IV pilin biogenesis, transmembrane protein] [protein_id=NP_414648.1] [location=complement(114522..115724)]	hofC	401	6	10	6	5	27	1.49626	2.49377	1.49626	1.24688	6.73317
lcl|NC_000913.3_cds_YP_026275.1_3805 [gene=yihO] [locus_tag=b3876] [db_xref=ASAP:ABE-0012661,UniProtKB/Swiss-Prot:P32136] [protein=putative sulphoquinovose importer] [protein_id=YP_026275.1] [location=complement(4064363..4065766)]	yihO	468	7	11	15	4	37	1.49573	2.35043	3.20513	0.854701	7.90598
lcl|NC_000913.3_cds_NP_415664.2_1123 [gene=croE] [locus_tag=b1146] [db_xref=ASAP:ABE-0003856,UniProtKB/Swiss-Prot:P75975] [protein=e14 prophage; putative DNA-binding transcriptional regulator] [protein_id=NP_415664.2] [location=1203024..1203224]	croE	67	1	4	1	0	6	1.49254	5.97015	1.49254	0	8.95522
lcl|NC_000913.3_cds_NP_416376.2_1855 [gene=yebB] [locus_tag=b1862] [db_xref=ASAP:ABE-0006213,UniProtKB/Swiss-Prot:P24238] [protein=DUF830 family protein] [protein_id=NP_416376.2] [location=1946251..1946853]	yebB	201	3	0	8	2	13	1.49254	0	3.9801	0.995025	6.46766
lcl|NC_000913.3_cds_YP_588468.1_3288 [gene=yheV] [locus_tag=b4551] [db_xref=ASAP:ABE-0285072,UniProtKB/Swiss-Prot:P0ADW8] [protein=DUF2387 family putative metal-binding protein] [protein_id=YP_588468.1] [location=complement(3478592..3478792)]	yheV	67	1	1	0	1	3	1.49254	1.49254	0	1.49254	4.47761
lcl|NC_000913.3_cds_NP_417019.1_2506 [gene=iscX] [locus_tag=b2524] [db_xref=ASAP:ABE-0008309,UniProtKB/Swiss-Prot:P0C0L9] [protein=Fe(2) donor and activity modulator for cysteine desulfurase] [protein_id=NP_417019.1] [location=complement(2656536..2656736)]	iscX	67	1	1	0	0	2	1.49254	1.49254	0	0	2.98507
lcl|NC_000913.3_cds_NP_416937.2_2422 [gene=intZ] [locus_tag=b2442] [db_xref=ASAP:ABE-0008052,UniProtKB/Swiss-Prot:P76542] [protein=CPZ-55 prophage; putative phage integrase] [protein_id=NP_416937.2] [location=2558858..2560066]	intZ	403	6	7	4	4	21	1.48883	1.73697	0.992556	0.992556	5.21092
lcl|NC_000913.3_cds_NP_417489.1_2967 [gene=ftsP] [locus_tag=b3017] [db_xref=ASAP:ABE-0009905,UniProtKB/Swiss-Prot:P26648] [protein=septal ring component that protects the divisome from stress; multicopy suppressor of ftsI(Ts)] [protein_id=NP_417489.1] [location=complement(3161257..3162669)]	ftsP	471	7	18	11	7	43	1.4862	3.82166	2.33546	1.4862	9.12951
lcl|NC_000913.3_cds_NP_414887.2_350 [gene=mhpT] [locus_tag=b0353] [db_xref=ASAP:ABE-0001213,UniProtKB/Swiss-Prot:P77589] [protein=3-hydroxyphenylpropionic transporter] [protein_id=NP_414887.2] [location=375459..376670]	mhpT	404	6	13	15	15	49	1.48515	3.21782	3.71287	3.71287	12.1287
lcl|NC_000913.3_cds_NP_418278.1_3770 [gene=ubiJ] [locus_tag=b3834] [db_xref=ASAP:ABE-0012536,UniProtKB/Swiss-Prot:P0ADP7] [protein=aerobic ubiquinone synthesis protein, SCP2 family protein] [protein_id=NP_418278.1] [location=4019624..4020229]	ubiJ	202	3	6	4	0	13	1.48515	2.9703	1.9802	0	6.43564
lcl|NC_000913.3_cds_NP_414679.1_133 [gene=yadL] [locus_tag=b0137] [db_xref=ASAP:ABE-0000475,UniProtKB/Swiss-Prot:P37017] [protein=putative fimbrial-like adhesin protein] [protein_id=NP_414679.1] [location=complement(151626..152231)]	yadL	202	3	0	6	2	11	1.48515	0	2.9703	0.990099	5.44554
lcl|NC_000913.3_cds_1390 [gene=ydbA] [locus_tag=b4492] [db_xref=ASAP:ABE-0004680,ASAP:ABE-0004694,ASAP:ABE-0285093,UniProtKB/Swiss-Prot:P33666] [pseudo=true] [location=join(1465392..1467904,1469241..1469293,1470517..1474013)]	ydbA	2021	30	100	106	32	268	1.48441	4.94805	5.24493	1.58337	13.2608
lcl|NC_000913.3_cds_NP_417851.4_3330 [gene=hofP] [locus_tag=b3392] [db_xref=ASAP:ABE-0011073,UniProtKB/Swiss-Prot:P45750] [protein=DNA catabolic protein] [protein_id=NP_417851.4] [location=complement(3520615..3521019)]	hofP	135	2	4	5	4	15	1.48148	2.96296	3.7037	2.96296	11.1111
lcl|NC_000913.3_cds_NP_417451.1_2930 [gene=glcG] [locus_tag=b2977] [db_xref=ASAP:ABE-0009769,UniProtKB/Swiss-Prot:P0AEQ1] [protein=DUF336 family protein] [protein_id=NP_417451.1] [location=complement(3123827..3124231)]	glcG	135	2	5	4	2	13	1.48148	3.7037	2.96296	1.48148	9.62963
lcl|NC_000913.3_cds_NP_416098.1_1569 [gene=rspA] [locus_tag=b1581] [db_xref=ASAP:ABE-0005275,UniProtKB/Swiss-Prot:P38104] [protein=bifunctional D-altronate/D-mannonate dehydratase] [protein_id=NP_416098.1] [location=complement(1653927..1655141)]	rspA	405	6	8	17	3	34	1.48148	1.97531	4.19753	0.740741	8.39506
lcl|NC_000913.3_cds_NP_415592.1_1052 [gene=flgC] [locus_tag=b1074] [db_xref=ASAP:ABE-0003643,UniProtKB/Swiss-Prot:P0ABX2] [protein=flagellar component of cell-proximal portion of basal-body rod] [protein_id=NP_415592.1] [location=1131438..1131842]	flgC	135	2	3	4	1	10	1.48148	2.22222	2.96296	0.740741	7.40741
lcl|NC_000913.3_cds_NP_415679.1_1140 [gene=ycgX] [locus_tag=b1161] [db_xref=ASAP:ABE-0003897,UniProtKB/Swiss-Prot:P75988] [protein=DUF1398 family protein] [protein_id=NP_415679.1] [location=complement(1212703..1213107)]	ycgX	135	2	2	0	0	4	1.48148	1.48148	0	0	2.96296
lcl|NC_000913.3_cds_NP_418049.1_3534 [gene=yibF] [locus_tag=b3592] [db_xref=ASAP:ABE-0011736,UniProtKB/Swiss-Prot:P0ACA1] [protein=glutathione S-transferase homolog] [protein_id=NP_418049.1] [location=complement(3761347..3761955)]	yibF	203	3	5	2	1	11	1.47783	2.46305	0.985222	0.492611	5.41872
lcl|NC_000913.3_cds_NP_417351.1_2832 [gene=yqeB] [locus_tag=b2875] [db_xref=ASAP:ABE-0009441,UniProtKB/Swiss-Prot:Q46808] [protein=XdhC-CoxI family protein with NAD(P)-binding Rossman fold] [protein_id=NP_417351.1] [location=complement(3012614..3014239)]	yqeB	542	8	17	21	9	55	1.47601	3.13653	3.87454	1.66052	10.1476
lcl|NC_000913.3_cds_NP_415693.1_1156 [gene=minD] [locus_tag=b1175] [db_xref=ASAP:ABE-0003938,UniProtKB/Swiss-Prot:P0AEZ3] [protein=inhibitor of FtsZ ring polymerization; chromosome-membrane tethering protein; membrane ATPase of the MinCDEE system] [protein_id=NP_415693.1] [location=complement(1224549..1225361)]	minD	271	4	8	8	3	23	1.47601	2.95203	2.95203	1.10701	8.48708
lcl|NC_000913.3_cds_NP_416953.1_2438 [gene=eutD] [locus_tag=b2458] [db_xref=ASAP:ABE-0008097,UniProtKB/Swiss-Prot:P77218] [protein=phosphate acetyltransferase] [protein_id=NP_416953.1] [location=complement(2572489..2573505)]	eutD	339	5	11	5	2	23	1.47493	3.24484	1.47493	0.589971	6.78466
lcl|NC_000913.3_cds_NP_418773.1_4270 [gene=yjiX] [locus_tag=b4353] [db_xref=ASAP:ABE-0014276,UniProtKB/Swiss-Prot:P0ADC8] [protein=DUF466 family protein] [protein_id=NP_418773.1] [location=complement(4588876..4589079)]	yjiX	68	1	5	3	0	9	1.47059	7.35294	4.41176	0	13.2353
lcl|NC_000913.3_cds_NP_416059.1_1528 [gene=ydfZ] [locus_tag=b1541] [db_xref=ASAP:ABE-0005147,UniProtKB/Swiss-Prot:P64463] [protein=selenoprotein, function unknown] [protein_id=NP_416059.1] [location=1629215..1629418]	ydfZ	68	1	4	3	0	8	1.47059	5.88235	4.41176	0	11.7647
lcl|NC_000913.3_cds_NP_414841.1_307 [gene=ykgF] [locus_tag=b0307] [db_xref=ASAP:ABE-0001060,UniProtKB/Swiss-Prot:P77536] [protein=ferridoxin-like LutB family protein; putative electron transport chain YkgEFG component] [protein_id=NP_414841.1] [location=322338..323765]	ykgF	476	7	11	11	9	38	1.47059	2.31092	2.31092	1.89076	7.98319
lcl|NC_000913.3_cds_NP_416464.1_1942 [gene=yedP] [locus_tag=b1955] [db_xref=ASAP:ABE-0006493,UniProtKB/Swiss-Prot:P76329] [protein=putative mannosyl-3-phosphoglycerate phosphatase] [protein_id=NP_416464.1] [location=2025511..2026326]	yedP	272	4	7	4	5	20	1.47059	2.57353	1.47059	1.83824	7.35294
lcl|NC_000913.3_cds_NP_418084.1_3574 [gene=waaO] [locus_tag=b3627] [db_xref=ASAP:ABE-0011860,UniProtKB/Swiss-Prot:P27128] [protein=UDP-D-galactose:(glucosyl)lipopolysaccharide-alpha-1,3-D-galactosyltransferase] [protein_id=NP_418084.1] [location=complement(3802039..3803058)]	waaO	340	5	0	6	3	14	1.47059	0	1.76471	0.882353	4.11765
lcl|NC_000913.3_cds_NP_416515.1_1994 [gene=sbcB] [locus_tag=b2011] [db_xref=ASAP:ABE-0006686,UniProtKB/Swiss-Prot:P04995] [protein=exodeoxyribonuclease I; exonuclease I] [protein_id=NP_416515.1] [location=2082756..2084183]	sbcB	476	7	6	5	1	19	1.47059	1.2605	1.05042	0.210084	3.9916
lcl|NC_000913.3_cds_3441 [gene=yhiS] [locus_tag=b3504] [db_xref=ASAP:ABE-0011443,UniProtKB/Swiss-Prot:P37635] [pseudo=true] [location=join(3651291..3652031,3653231..3653713)]	yhiS	408	6	1	4	2	13	1.47059	0.245098	0.980392	0.490196	3.18627
lcl|NC_000913.3_cds_NP_415419.2_880 [gene=ycaM] [locus_tag=b0899] [db_xref=ASAP:ABE-0003058,UniProtKB/Swiss-Prot:P75835] [protein=putative transporter] [protein_id=NP_415419.2] [location=947229..948659]	ycaM	477	7	9	11	10	37	1.46751	1.88679	2.30608	2.09644	7.75681
lcl|NC_000913.3_cds_YP_026266.1_3761 [gene=pldB] [locus_tag=b3825] [db_xref=ASAP:ABE-0012494,UniProtKB/Swiss-Prot:P07000] [protein=lysophospholipase L2] [protein_id=YP_026266.1] [location=4009170..4010192]	pldB	341	5	5	9	7	26	1.46628	1.46628	2.6393	2.05279	7.62463
lcl|NC_000913.3_cds_NP_417740.1_3219 [gene=aroE] [locus_tag=b3281] [db_xref=ASAP:ABE-0010763,UniProtKB/Swiss-Prot:P15770] [protein=dehydroshikimate reductase, NAD(P)-binding] [protein_id=NP_417740.1] [location=complement(3430020..3430838)]	aroE	273	4	7	13	1	25	1.4652	2.5641	4.7619	0.3663	9.15751
lcl|NC_000913.3_cds_NP_418117.1_3608 [gene=nlpA] [locus_tag=b3661] [db_xref=ASAP:ABE-0011964,UniProtKB/Swiss-Prot:P04846] [protein=cytoplasmic membrane lipoprotein-28] [protein_id=NP_418117.1] [location=complement(3839175..3839993)]	nlpA	273	4	7	6	4	21	1.4652	2.5641	2.1978	1.4652	7.69231
lcl|NC_000913.3_cds_269 [gene=ykgS] [locus_tag=b4688] [db_xref=EcoGene:EG14492,GeneID:7751632] [pseudo=true] [location=290429..290633]	ykgS	68.3333	1	2	1	0	4	1.46341	2.92683	1.46341	0	5.85366
lcl|NC_000913.3_cds_NP_418401.1_3893 [gene=btuB] [locus_tag=b3966] [db_xref=ASAP:ABE-0012987,UniProtKB/Swiss-Prot:P06129] [protein=vitamin B12/cobalamin outer membrane transporter] [protein_id=NP_418401.1] [location=4163639..4165483]	btuB	615	9	21	22	11	63	1.46341	3.41463	3.57724	1.78862	10.2439
lcl|NC_000913.3_cds_NP_414964.1_423 [gene=cyoC] [locus_tag=b0430] [db_xref=ASAP:ABE-0001491,UniProtKB/Swiss-Prot:P0ABJ3] [protein=cytochrome o ubiquinol oxidase subunit III] [protein_id=NP_414964.1] [location=complement(448046..448660)]	cyoC	205	3	9	5	3	20	1.46341	4.39024	2.43902	1.46341	9.7561
lcl|NC_000913.3_cds_NP_414672.1_126 [gene=yadE] [locus_tag=b0130] [db_xref=ASAP:ABE-0000457,UniProtKB/Swiss-Prot:P31666] [protein=putative polysaccharide deacetylase lipoprotein] [protein_id=NP_414672.1] [location=145081..146310]	yadE	410	6	10	5	4	25	1.46341	2.43902	1.21951	0.97561	6.09756
lcl|NC_000913.3_cds_NP_415471.1_932 [gene=pqiB] [locus_tag=b0951] [db_xref=ASAP:ABE-0003221,UniProtKB/Swiss-Prot:P43671] [protein=paraquat-inducible, SoxRS-regulated MCE domain protein] [protein_id=NP_415471.1] [location=1013259..1014899]	pqiB	547	8	15	14	6	43	1.46252	2.74223	2.55941	1.09689	7.86106
lcl|NC_000913.3_cds_NP_415625.1_1085 [gene=nagZ] [locus_tag=b1107] [db_xref=ASAP:ABE-0003737,UniProtKB/Swiss-Prot:P75949] [protein=beta N-acetyl-glucosaminidase] [protein_id=NP_415625.1] [location=1164095..1165120]	nagZ	342	5	4	14	5	28	1.46199	1.16959	4.09357	1.46199	8.18713
lcl|NC_000913.3_cds_NP_414572.1_30 [gene=dapB] [locus_tag=b0031] [db_xref=ASAP:ABE-0000112,UniProtKB/Swiss-Prot:P04036] [protein=dihydrodipicolinate reductase] [protein_id=NP_414572.1] [location=28374..29195]	dapB	274	4	13	10	5	32	1.45985	4.74453	3.64964	1.82482	11.6788
lcl|NC_000913.3_cds_NP_417160.1_2643 [gene=nrdI] [locus_tag=b2674] [db_xref=ASAP:ABE-0008804,UniProtKB/Swiss-Prot:P0A772] [protein=NrdEF cluster assembly flavodoxin] [protein_id=NP_417160.1] [location=2800965..2801375]	nrdI	137	2	7	5	0	14	1.45985	5.10949	3.64964	0	10.219
lcl|NC_000913.3_cds_NP_416115.1_1587 [gene=ydgD] [locus_tag=b1598] [db_xref=ASAP:ABE-0005340,UniProtKB/Swiss-Prot:P76176] [protein=putative peptidase] [protein_id=NP_416115.1] [location=1671960..1672781]	ydgD	274	4	6	9	3	22	1.45985	2.18978	3.28467	1.09489	8.0292
lcl|NC_000913.3_cds_NP_415600.1_1060 [gene=flgK] [locus_tag=b1082] [db_xref=ASAP:ABE-0003660,UniProtKB/Swiss-Prot:P33235] [protein=flagellar hook-filament junction protein 1] [protein_id=NP_415600.1] [location=1138378..1140021]	flgK	548	8	12	18	5	43	1.45985	2.18978	3.28467	0.912409	7.84672
lcl|NC_000913.3_cds_NP_414786.4_246 [gene=yafZ] [locus_tag=b0252] [db_xref=ASAP:ABE-0000856,UniProtKB/Swiss-Prot:P77206] [protein=CP4-6 prophage; conserved protein] [protein_id=NP_414786.4] [location=complement(267184..268005)]	yafZ	274	4	6	5	6	21	1.45985	2.18978	1.82482	2.18978	7.66423
lcl|NC_000913.3_cds_NP_416435.1_1915 [gene=fliS] [locus_tag=b1925] [db_xref=ASAP:ABE-0006409,UniProtKB/Swiss-Prot:P26608] [protein=flagellar protein potentiates polymerization] [protein_id=NP_416435.1] [location=2005303..2005713]	fliS	137	2	4	0	0	6	1.45985	2.91971	0	0	4.37956
lcl|NC_000913.3_cds_NP_415090.2_552 [gene=ybcV] [locus_tag=b0558] [db_xref=ASAP:ABE-0001907,UniProtKB/Swiss-Prot:P77598] [protein=DLP12 prophage; uncharacterized protein] [protein_id=NP_415090.2] [location=complement(579184..579594)]	ybcV	137	2	0	0	0	2	1.45985	0	0	0	1.45985
lcl|NC_000913.3_cds_NP_415514.1_977 [gene=torT] [locus_tag=b0994] [db_xref=ASAP:ABE-0003360,UniProtKB/Swiss-Prot:P38683] [protein=periplasmic sensory protein associated with the TorRS two-component regulatory system] [protein_id=NP_415514.1] [location=1056261..1057289]	torT	343	5	5	7	8	25	1.45773	1.45773	2.04082	2.33236	7.28863
lcl|NC_000913.3_cds_NP_415348.1_809 [gene=moeA] [locus_tag=b0827] [db_xref=ASAP:ABE-0002823,UniProtKB/Swiss-Prot:P12281] [protein=molybdopterin molybdenumtransferase; molybdopterin biosynthesis protein] [protein_id=NP_415348.1] [location=complement(865129..866364)]	moeA	412	6	15	16	6	43	1.45631	3.64078	3.8835	1.45631	10.4369
lcl|NC_000913.3_cds_NP_416609.1_2091 [gene=rcnA] [locus_tag=b2106] [db_xref=ASAP:ABE-0006968,UniProtKB/Swiss-Prot:P76425] [protein=membrane protein conferring nickel and cobalt resistance] [protein_id=NP_416609.1] [location=2185917..2186741]	rcnA	275	4	15	4	3	26	1.45455	5.45455	1.45455	1.09091	9.45455
lcl|NC_000913.3_cds_NP_418254.2_3746 [gene=dapF] [locus_tag=b3809] [db_xref=ASAP:ABE-0012442,UniProtKB/Swiss-Prot:P0A6K1] [protein=diaminopimelate epimerase] [protein_id=NP_418254.2] [location=3994762..3995586]	dapF	275	4	10	7	5	26	1.45455	3.63636	2.54545	1.81818	9.45455
lcl|NC_000913.3_cds_NP_418442.2_3933 [gene=iclR] [locus_tag=b4018] [db_xref=ASAP:ABE-0013136,UniProtKB/Swiss-Prot:P16528] [protein=transcriptional repressor] [protein_id=NP_418442.2] [location=complement(4222804..4223628)]	iclR	275	4	9	6	3	22	1.45455	3.27273	2.18182	1.09091	8
lcl|NC_000913.3_cds_NP_418688.1_4183 [gene=idnD] [locus_tag=b4267] [db_xref=ASAP:ABE-0013975,UniProtKB/Swiss-Prot:P39346] [protein=L-idonate 5-dehydrogenase, NAD-binding] [protein_id=NP_418688.1] [location=complement(4493375..4494406)]	idnD	344	5	11	13	3	32	1.45349	3.19767	3.77907	0.872093	9.30233
lcl|NC_000913.3_cds_NP_416893.1_2377 [gene=mntH] [locus_tag=b2392] [db_xref=ASAP:ABE-0007889,UniProtKB/Swiss-Prot:P0A769] [protein=manganese/divalent cation transporter] [protein_id=NP_416893.1] [location=complement(2511468..2512706)]	mntH	413	6	8	13	9	36	1.45278	1.93705	3.1477	2.17918	8.71671
lcl|NC_000913.3_cds_NP_416612.1_2094 [gene=yehB] [locus_tag=b2109] [db_xref=ASAP:ABE-0006974,UniProtKB/Swiss-Prot:P33341] [protein=putative outer membrane protein] [protein_id=NP_416612.1] [location=complement(2188430..2190910)]	yehB	827	12	19	23	19	73	1.45103	2.29746	2.78114	2.29746	8.82709
lcl|NC_000913.3_cds_NP_416272.2_1747 [gene=ynjF] [locus_tag=b1758] [db_xref=ASAP:ABE-0005850,UniProtKB/Swiss-Prot:P76226] [protein=CDP-alcohol phosphatidyltransferase family inner membrane protein] [protein_id=NP_416272.2] [location=complement(1840783..1841403)]	ynjF	207	3	11	5	2	21	1.44928	5.31401	2.41546	0.966184	10.1449
lcl|NC_000913.3_cds_NP_416148.1_1621 [gene=rsxG] [locus_tag=b1631] [db_xref=ASAP:ABE-0005459,UniProtKB/Swiss-Prot:P77285] [protein=SoxR iron-sulfur cluster reduction factor component; putative membrane protein of electron transport complex] [protein_id=NP_416148.1] [location=1710204..1710824]	rsxG	207	3	6	8	2	19	1.44928	2.89855	3.86473	0.966184	9.17874
lcl|NC_000913.3_cds_226 [gene=ykfJ] [locus_tag=b0235] [db_xref=ASAP:ABE-0000805,UniProtKB/Swiss-Prot:P75675] [pseudo=true] [location=253479..253685]	ykfJ	69	1	3	1	1	6	1.44928	4.34783	1.44928	1.44928	8.69565
lcl|NC_000913.3_cds_NP_415673.1_1133 [gene=tfaP] [locus_tag=b1155] [db_xref=ASAP:ABE-0003878,UniProtKB/Swiss-Prot:P09154] [protein=e14 prophage; uncharacterized protein] [protein_id=NP_415673.1] [location=1208132..1208545]	tfaP	138	2	3	2	0	7	1.44928	2.17391	1.44928	0	5.07246
lcl|NC_000913.3_cds_NP_416479.1_1955 [gene=hiuH] [locus_tag=b1970] [db_xref=ASAP:ABE-0006537,UniProtKB/Swiss-Prot:P76341] [protein=hydroxyisourate hydrolase] [protein_id=NP_416479.1] [location=2038956..2039369]	hiuH	138	2	3	0	2	7	1.44928	2.17391	0	1.44928	5.07246
lcl|NC_000913.3_cds_NP_415115.2_580 [gene=entD] [locus_tag=b0583] [db_xref=ASAP:ABE-0002009,UniProtKB/Swiss-Prot:P19925] [protein=phosphopantetheinyltransferase component of enterobactin synthase multienzyme complex] [protein_id=NP_415115.2] [location=complement(609459..610079)]	entD	207	3	4	2	1	10	1.44928	1.93237	0.966184	0.483092	4.83092
lcl|NC_000913.3_cds_NP_414645.1_100 [gene=coaE] [locus_tag=b0103] [db_xref=ASAP:ABE-0000357,UniProtKB/Swiss-Prot:P0A6I9] [protein=dephospho-CoA kinase] [protein_id=NP_414645.1] [location=complement(112599..113219)]	coaE	207	3	5	1	0	9	1.44928	2.41546	0.483092	0	4.34783
lcl|NC_000913.3_cds_272 [gene=yagJ] [locus_tag=b0276] [db_xref=ASAP:ABE-0000963,UniProtKB/Swiss-Prot:P77169] [pseudo=true] [location=291404..292231]	yagJ	276	4	3	2	3	12	1.44928	1.08696	0.724638	1.08696	4.34783
lcl|NC_000913.3_cds_NP_418638.2_4136 [gene=ytfK] [locus_tag=b4217] [db_xref=ASAP:ABE-0013797,UniProtKB/Swiss-Prot:P0ADE2] [protein=DUF1107 family protein] [protein_id=NP_418638.2] [location=4439587..4439793]	ytfK	69	1	1	1	0	3	1.44928	1.44928	1.44928	0	4.34783
lcl|NC_000913.3_cds_NP_415966.6_1438 [gene=curA] [locus_tag=b1449] [db_xref=ASAP:ABE-0004834,UniProtKB/Swiss-Prot:P76113] [protein=curcumin/dihydrocurcumin reductase, NADPH-dependent] [protein_id=NP_415966.6] [location=1519027..1520064]	curA	346	5	16	15	6	42	1.44509	4.62428	4.33526	1.7341	12.1387
lcl|NC_000913.3_cds_NP_416885.1_2370 [gene=ypdE] [locus_tag=b2384] [db_xref=ASAP:ABE-0007864,UniProtKB/Swiss-Prot:P77585] [protein=aminopeptidase] [protein_id=NP_416885.1] [location=complement(2504510..2505547)]	ypdE	346	5	12	5	7	29	1.44509	3.46821	1.44509	2.02312	8.3815
lcl|NC_000913.3_cds_NP_415044.4_502 [gene=ybbW] [locus_tag=b0511] [db_xref=ASAP:ABE-0001764,UniProtKB/Swiss-Prot:P75712] [protein=putative allantoin transporter] [protein_id=NP_415044.4] [location=537633..539087]	ybbW	485	7	19	23	4	53	1.4433	3.91753	4.74227	0.824742	10.9278
lcl|NC_000913.3_cds_NP_414909.2_369 [gene=yaiV] [locus_tag=b0375] [db_xref=ASAP:ABE-0001290,UniProtKB/Swiss-Prot:P0AAP5] [protein=putative transcriptional regulator] [protein_id=NP_414909.2] [location=394506..395129]	yaiV	208	3	3	5	2	13	1.44231	1.44231	2.40385	0.961538	6.25
lcl|NC_000913.3_cds_NP_416541.1_2022 [gene=wzxB] [locus_tag=b2037] [db_xref=ASAP:ABE-0006757,UniProtKB/Swiss-Prot:P37746] [protein=putative polisoprenol-linked O-antigen transporter] [protein_id=NP_416541.1] [location=complement(2108337..2109584)]	wzxB	416	6	1	15	4	26	1.44231	0.240385	3.60577	0.961538	6.25
lcl|NC_000913.3_cds_NP_416594.1_2076 [gene=gatD] [locus_tag=b2091] [db_xref=ASAP:ABE-0006924,UniProtKB/Swiss-Prot:P0A9S3] [protein=galactitol-1-phosphate dehydrogenase, Zn-dependent and NAD(P)-binding] [protein_id=NP_416594.1] [location=complement(2171833..2172873)]	gatD	347	5	11	10	3	29	1.44092	3.17003	2.88184	0.864553	8.35735
lcl|NC_000913.3_cds_NP_417474.1_2954 [gene=gpr] [locus_tag=b3001] [db_xref=ASAP:ABE-0009848,UniProtKB/Swiss-Prot:Q46851] [protein=L-glyceraldehyde 3-phosphate reductase] [protein_id=NP_417474.1] [location=3147897..3148937]	gpr	347	5	10	8	5	28	1.44092	2.88184	2.30548	1.44092	8.06916
lcl|NC_000913.3_cds_NP_417424.1_2904 [gene=yqgF] [locus_tag=b2949] [db_xref=ASAP:ABE-0009672,UniProtKB/Swiss-Prot:P0A8I1] [protein=putative Holliday junction resolvase] [protein_id=NP_417424.1] [location=3093500..3093916]	yqgF	139	2	9	4	0	15	1.43885	6.47482	2.8777	0	10.7914
lcl|NC_000913.3_cds_NP_415556.1_1017 [gene=csgF] [locus_tag=b1038] [db_xref=ASAP:ABE-0003519,UniProtKB/Swiss-Prot:P0AE98] [protein=curli nucleation outer membrane protein] [protein_id=NP_415556.1] [location=complement(1101711..1102127)]	csgF	139	2	2	7	1	12	1.43885	1.43885	5.03597	0.719424	8.63309
lcl|NC_000913.3_cds_NP_414880.2_343 [gene=mhpR] [locus_tag=b0346] [db_xref=ASAP:ABE-0001191,UniProtKB/Swiss-Prot:P77569] [protein=mhp operon transcriptional activator] [protein_id=NP_414880.2] [location=complement(367587..368420)]	mhpR	278	4	8	4	3	19	1.43885	2.8777	1.43885	1.07914	6.83453
lcl|NC_000913.3_cds_NP_418676.1_4171 [gene=rraB] [locus_tag=b4255] [db_xref=ASAP:ABE-0013936,UniProtKB/Swiss-Prot:P0AF90] [protein=protein inhibitor of RNase E] [protein_id=NP_418676.1] [location=4478473..4478889]	rraB	139	2	4	2	0	8	1.43885	2.8777	1.43885	0	5.7554
lcl|NC_000913.3_cds_NP_415591.1_1051 [gene=flgB] [locus_tag=b1073] [db_xref=ASAP:ABE-0003641,UniProtKB/Swiss-Prot:P0ABW9] [protein=flagellar component of cell-proximal portion of basal-body rod] [protein_id=NP_415591.1] [location=1131018..1131434]	flgB	139	2	1	2	1	6	1.43885	0.719424	1.43885	0.719424	4.31655
lcl|NC_000913.3_cds_NP_416113.1_1584 [gene=ynfM] [locus_tag=b1596] [db_xref=ASAP:ABE-0005333,UniProtKB/Swiss-Prot:P43531] [protein=putative arabinose efflux transporter] [protein_id=NP_416113.1] [location=1669699..1670952]	ynfM	418	6	17	10	8	41	1.43541	4.06699	2.39234	1.91388	9.80861
lcl|NC_000913.3_cds_NP_416993.2_2480 [gene=upp] [locus_tag=b2498] [db_xref=ASAP:ABE-0008224,UniProtKB/Swiss-Prot:P0A8F0] [protein=uracil phosphoribosyltransferase] [protein_id=NP_416993.2] [location=complement(2620246..2620872)]	upp	209	3	5	11	0	19	1.43541	2.39234	5.26316	0	9.09091
lcl|NC_000913.3_cds_NP_417223.1_2706 [gene=pcm] [locus_tag=b2743] [db_xref=ASAP:ABE-0009006,UniProtKB/Swiss-Prot:P0A7A5] [protein=L-isoaspartate protein carboxylmethyltransferase type II] [protein_id=NP_417223.1] [location=complement(2868893..2869519)]	pcm	209	3	5	5	3	16	1.43541	2.39234	2.39234	1.43541	7.6555
lcl|NC_000913.3_cds_NP_414811.1_273 [gene=yagK] [locus_tag=b0277] [db_xref=ASAP:ABE-0000965,UniProtKB/Swiss-Prot:P77657] [protein=CP4-6 prophage; conserved protein] [protein_id=NP_414811.1] [location=complement(292322..292948)]	yagK	209	3	1	5	3	12	1.43541	0.478469	2.39234	1.43541	5.74163
lcl|NC_000913.3_cds_NP_416989.1_2476 [gene=bepA] [locus_tag=b2494] [db_xref=ASAP:ABE-0008212,UniProtKB/Swiss-Prot:P66948] [protein=OM protein maintenance and assembly metalloprotease and chaperone, periplasmic] [protein_id=NP_416989.1] [location=2616094..2617557]	bepA	488	7	9	8	5	29	1.43443	1.84426	1.63934	1.02459	5.94262
lcl|NC_000913.3_cds_NP_418179.1_3672 [gene=bglG] [locus_tag=b3723] [db_xref=ASAP:ABE-0012174,UniProtKB/Swiss-Prot:P11989] [protein=transcriptional antiterminator of the bgl operon] [protein_id=NP_418179.1] [location=complement(3905731..3906567)]	bglG	279	4	4	2	3	13	1.43369	1.43369	0.716846	1.07527	4.6595
lcl|NC_000913.3_cds_NP_414869.1_332 [gene=prpE] [locus_tag=b0335] [db_xref=ASAP:ABE-0001154,UniProtKB/Swiss-Prot:P77495] [protein=propionate--CoA ligase] [protein_id=NP_414869.1] [location=352706..354592]	prpE	629	9	24	6	12	51	1.43084	3.81558	0.953895	1.90779	8.10811
lcl|NC_000913.3_cds_NP_415156.1_621 [gene=cspE] [locus_tag=b0623] [db_xref=ASAP:ABE-0002142,UniProtKB/Swiss-Prot:P0A972] [protein=constitutive cold shock family transcription antitermination protein; negative regulator of cspA transcription; RNA melting protein; ssDNA-binding protein] [protein_id=NP_415156.1] [location=657292..657501]	cspE	70	1	2	5	0	8	1.42857	2.85714	7.14286	0	11.4286
lcl|NC_000913.3_cds_NP_415050.1_508 [gene=allD] [locus_tag=b0517] [db_xref=ASAP:ABE-0001780,UniProtKB/Swiss-Prot:P77555] [protein=ureidoglycolate dehydrogenase] [protein_id=NP_415050.1] [location=complement(545314..546363)]	allD	350	5	13	6	8	32	1.42857	3.71429	1.71429	2.28571	9.14286
lcl|NC_000913.3_cds_NP_416397.1_1876 [gene=cheB] [locus_tag=b1883] [db_xref=ASAP:ABE-0006284,UniProtKB/Swiss-Prot:P07330] [protein=fused chemotaxis regulator: protein-glutamate methylesterase in two-component regulatory system with CheA] [protein_id=NP_416397.1] [location=complement(1967452..1968501)]	cheB	350	5	7	8	8	28	1.42857	2	2.28571	2.28571	8
lcl|NC_000913.3_cds_NP_415134.1_600 [gene=ybdM] [locus_tag=b0601] [db_xref=ASAP:ABE-0002071,UniProtKB/Swiss-Prot:P77174] [protein=Spo0J family protein, ParB-like nuclease domain] [protein_id=NP_415134.1] [location=complement(634747..635376)]	ybdM	210	3	3	5	1	12	1.42857	1.42857	2.38095	0.47619	5.71429
lcl|NC_000913.3_cds_NP_416078.4_1549 [gene=ydfU] [locus_tag=b1560] [db_xref=ASAP:ABE-0005209,UniProtKB/Swiss-Prot:P76162] [protein=Qin prophage; uncharacterized protein] [protein_id=NP_416078.4] [location=complement(1643255..1644304)]	ydfU	350	5	9	4	2	20	1.42857	2.57143	1.14286	0.571429	5.71429
lcl|NC_000913.3_cds_NP_416190.1_1664 [gene=ydhZ] [locus_tag=b1675] [db_xref=ASAP:ABE-0005591,UniProtKB/Swiss-Prot:P0ACX5] [protein=uncharacterized protein] [protein_id=NP_416190.1] [location=complement(1754932..1755141)]	ydhZ	70	1	1	1	1	4	1.42857	1.42857	1.42857	1.42857	5.71429
lcl|NC_000913.3_cds_YP_588470.1_3548 [gene=yibT] [locus_tag=b4554] [db_xref=ASAP:ABE-0285075,UniProtKB/Swiss-Prot:Q2M7R5] [protein=uncharacterized protein] [protein_id=YP_588470.1] [location=complement(3776171..3776380)]	yibT	70	1	1	1	1	4	1.42857	1.42857	1.42857	1.42857	5.71429
lcl|NC_000913.3_cds_NP_414950.1_409 [gene=nusB] [locus_tag=b0416] [db_xref=ASAP:ABE-0001447,UniProtKB/Swiss-Prot:P0A780] [protein=transcription antitermination protein] [protein_id=NP_414950.1] [location=435137..435556]	nusB	140	2	2	0	1	5	1.42857	1.42857	0	0.714286	3.57143
lcl|NC_000913.3_cds_NP_414825.1_288 [gene=ecpC] [locus_tag=b0291] [db_xref=ASAP:ABE-0001005,UniProtKB/Swiss-Prot:P77802] [protein=ECP production outer membrane protein] [protein_id=NP_414825.1] [location=complement(306807..309332)]	ecpC	842	12	37	23	18	90	1.42518	4.3943	2.73159	2.13777	10.6888
lcl|NC_000913.3_cds_NP_415290.1_751 [gene=ybhH] [locus_tag=b0769] [db_xref=ASAP:ABE-0002618,UniProtKB/Swiss-Prot:P0AAV8] [protein=putative PrpF family isomerase] [protein_id=NP_415290.1] [location=800759..801811]	ybhH	351	5	9	18	2	34	1.4245	2.5641	5.12821	0.569801	9.68661
lcl|NC_000913.3_cds_NP_416600.4_2082 [gene=fbaB] [locus_tag=b2097] [db_xref=ASAP:ABE-0006941,UniProtKB/Swiss-Prot:P0A991] [protein=fructose-bisphosphate aldolase class I] [protein_id=NP_416600.4] [location=complement(2177512..2178564)]	fbaB	351	5	14	8	3	30	1.4245	3.9886	2.2792	0.854701	8.54701
lcl|NC_000913.3_cds_NP_415342.1_803 [gene=ybiU] [locus_tag=b0821] [db_xref=ASAP:ABE-0002804,UniProtKB/Swiss-Prot:P75791] [protein=DUF1479 family protein] [protein_id=NP_415342.1] [location=complement(857796..859061)]	ybiU	422	6	13	6	3	28	1.4218	3.08057	1.4218	0.7109	6.63507
lcl|NC_000913.3_cds_NP_417674.1_3152 [gene=yrbL] [locus_tag=b3207] [db_xref=ASAP:ABE-0010528,UniProtKB/Swiss-Prot:P64610] [protein=Mg(2)-starvation-stimulated protein] [protein_id=NP_417674.1] [location=3348452..3349084]	yrbL	211	3	4	5	0	12	1.4218	1.89573	2.36967	0	5.6872
lcl|NC_000913.3_cds_NP_415629.4_1089 [gene=ycfQ] [locus_tag=b1111] [db_xref=ASAP:ABE-0003754,UniProtKB/Swiss-Prot:P75952] [protein=repressor for bhsA(ycfR)] [protein_id=NP_415629.4] [location=complement(1168200..1168832)]	ycfQ	211	3	2	2	3	10	1.4218	0.947867	0.947867	1.4218	4.73934
lcl|NC_000913.3_cds_NP_415068.1_526 [gene=sfmZ] [locus_tag=b0535] [db_xref=ASAP:ABE-0001836,UniProtKB/Swiss-Prot:P0AEL8] [protein=response regulator family protein] [protein_id=NP_415068.1] [location=complement(563848..564480)]	sfmZ	211	3	2	4	0	9	1.4218	0.947867	1.89573	0	4.2654
lcl|NC_000913.3_cds_1709 [gene=arpB] [locus_tag=b4494] [db_xref=ASAP:ABE-0005740,ASAP:ABE-0005742,ASAP:ABE-0285095,UniProtKB/Swiss-Prot:P76205] [pseudo=true] [location=join(1803094..1803519,1803518..1804993)]	arpB	634	9	5	7	2	23	1.41956	0.788644	1.1041	0.315457	3.62776
lcl|NC_000913.3_cds_NP_415914.1_1384 [gene=paaI] [locus_tag=b1396] [db_xref=ASAP:ABE-0004666,UniProtKB/Swiss-Prot:P76084] [protein=hydroxyphenylacetyl-CoA thioesterase] [protein_id=NP_415914.1] [location=1460471..1460893]	paaI	141	2	7	3	2	14	1.41844	4.96454	2.12766	1.41844	9.92908
lcl|NC_000913.3_cds_NP_416777.2_2259 [gene=yfbO] [locus_tag=b2274] [db_xref=ASAP:ABE-0007518,UniProtKB/Swiss-Prot:P76485] [protein=uncharacterized protein] [protein_id=NP_416777.2] [location=2388635..2389057]	yfbO	141	2	0	3	0	5	1.41844	0	2.12766	0	3.5461
lcl|NC_000913.3_cds_NP_416847.1_2329 [gene=yfdF] [locus_tag=b2345] [db_xref=ASAP:ABE-0007743,UniProtKB/Swiss-Prot:P76505] [protein=uncharacterized protein] [protein_id=NP_416847.1] [location=2463012..2464070]	yfdF	353	5	2	11	2	20	1.41643	0.566572	3.11615	0.566572	5.66572
lcl|NC_000913.3_cds_NP_418421.1_3912 [gene=thiE] [locus_tag=b3993] [db_xref=ASAP:ABE-0013055,UniProtKB/Swiss-Prot:P30137] [protein=thiamine phosphate synthase (thiamine phosphate pyrophosphorylase)] [protein_id=NP_418421.1] [location=complement(4193569..4194204)]	thiE	212	3	8	2	2	15	1.41509	3.77358	0.943396	0.943396	7.07547
lcl|NC_000913.3_cds_NP_416481.1_1957 [gene=yedZ] [locus_tag=b1972] [db_xref=ASAP:ABE-0006542,UniProtKB/Swiss-Prot:P76343] [protein=inner membrane heme subunit for periplasmic YedYZ reductase] [protein_id=NP_416481.1] [location=2040483..2041118]	yedZ	212	3	2	5	1	11	1.41509	0.943396	2.35849	0.471698	5.18868
lcl|NC_000913.3_cds_NP_415715.1_1178 [gene=treA] [locus_tag=b1197] [db_xref=ASAP:ABE-0004021,UniProtKB/Swiss-Prot:P13482] [protein=periplasmic trehalase] [protein_id=NP_415715.1] [location=complement(1245679..1247376)]	treA	566	8	15	5	6	34	1.41343	2.65018	0.883392	1.06007	6.00707
lcl|NC_000913.3_cds_NP_417913.1_3392 [gene=livM] [locus_tag=b3456] [db_xref=ASAP:ABE-0011287,UniProtKB/Swiss-Prot:P22729] [protein=branched-chain amino acid ABC transporter permease] [protein_id=NP_417913.1] [location=complement(3594203..3595480)]	livM	426	6	22	11	5	44	1.40845	5.16432	2.58216	1.17371	10.3286
lcl|NC_000913.3_cds_NP_414914.2_374 [gene=yaiZ] [locus_tag=b0380] [db_xref=ASAP:ABE-0001307,UniProtKB/Swiss-Prot:P0AAQ0] [protein=DUF2754 family putative inner membrane protein] [protein_id=NP_414914.2] [location=399593..399805]	yaiZ	71	1	2	2	2	7	1.40845	2.8169	2.8169	2.8169	9.85915
lcl|NC_000913.3_cds_NP_416070.1_1540 [gene=cspI] [locus_tag=b1552] [db_xref=ASAP:ABE-0005183,UniProtKB/Swiss-Prot:P0A986] [protein=Qin prophage; cold shock protein] [protein_id=NP_416070.1] [location=complement(1638455..1638667)]	cspI	71	1	1	5	0	7	1.40845	1.40845	7.04225	0	9.85915
lcl|NC_000913.3_cds_NP_418325.3_3818 [gene=yiiE] [locus_tag=b3889] [db_xref=ASAP:ABE-0012696,UniProtKB/Swiss-Prot:P0ADQ5] [protein=CopG family putative transcriptional regulator] [protein_id=NP_418325.3] [location=4079297..4079509]	yiiE	71	1	2	1	1	5	1.40845	2.8169	1.40845	1.40845	7.04225
lcl|NC_000913.3_cds_NP_418627.4_4125 [gene=ytfB] [locus_tag=b4206] [db_xref=ASAP:ABE-0013756,UniProtKB/Swiss-Prot:P39310] [protein=OapA family protein] [protein_id=NP_418627.4] [location=complement(4428079..4428717)]	ytfB	213	3	5	2	4	14	1.40845	2.34742	0.938967	1.87793	6.57277
lcl|NC_000913.3_cds_NP_418599.1_4097 [gene=nsrR] [locus_tag=b4178] [db_xref=ASAP:ABE-0013676,UniProtKB/Swiss-Prot:P0AF63] [protein=nitric oxide-sensitive repressor for NO regulon] [protein_id=NP_418599.1] [location=4406190..4406615]	nsrR	142	2	4	2	1	9	1.40845	2.8169	1.40845	0.704225	6.33803
lcl|NC_000913.3_cds_NP_417113.1_2601 [gene=alpA] [locus_tag=b2624] [db_xref=ASAP:ABE-0008636,UniProtKB/Swiss-Prot:P33997] [protein=CP4-57 prophage; DNA-binding transcriptional activator] [protein_id=NP_417113.1] [location=2758644..2758856]	alpA	71	1	1	1	0	3	1.40845	1.40845	1.40845	0	4.22535
lcl|NC_000913.3_cds_NP_417030.2_2517 [gene=csiE] [locus_tag=b2535] [db_xref=ASAP:ABE-0008346,UniProtKB/Swiss-Prot:P54901] [protein=stationary phase inducible protein] [protein_id=NP_417030.2] [location=2665435..2666715]	csiE	427	6	3	8	3	20	1.40515	0.702576	1.87354	0.702576	4.68384
lcl|NC_000913.3_cds_NP_417702.1_3180 [gene=degS] [locus_tag=b3235] [db_xref=ASAP:ABE-0010611,UniProtKB/Swiss-Prot:P0AEE3] [protein=serine endoprotease, periplasmic] [protein_id=NP_417702.1] [location=3382200..3383267]	degS	356	5	13	15	4	37	1.40449	3.65169	4.21348	1.1236	10.3933
lcl|NC_000913.3_cds_NP_417018.4_2505 [gene=pepB] [locus_tag=b2523] [db_xref=ASAP:ABE-0008305,UniProtKB/Swiss-Prot:P37095] [protein=aminopeptidase B] [protein_id=NP_417018.4] [location=complement(2655075..2656358)]	pepB	428	6	17	12	6	41	1.40187	3.97196	2.80374	1.40187	9.57944
lcl|NC_000913.3_cds_NP_415461.1_922 [gene=elfG] [locus_tag=b0941] [db_xref=ASAP:ABE-0003191,UniProtKB/Swiss-Prot:P75858] [protein=putative fimbrial-like adhesin protein] [protein_id=NP_415461.1] [location=1001807..1002877]	elfG	357	5	11	10	10	36	1.40056	3.08123	2.80112	2.80112	10.084
lcl|NC_000913.3_cds_NP_415708.1_1171 [gene=dadX] [locus_tag=b1190] [db_xref=ASAP:ABE-0003997,UniProtKB/Swiss-Prot:P29012] [protein=alanine racemase, catabolic, PLP-binding] [protein_id=NP_415708.1] [location=1238879..1239949]	dadX	357	5	14	8	6	33	1.40056	3.92157	2.2409	1.68067	9.2437
lcl|NC_000913.3_cds_NP_414717.2_170 [gene=cdsA] [locus_tag=b0175] [db_xref=ASAP:ABE-0000600,UniProtKB/Swiss-Prot:P0ABG1] [protein=CDP-diglyceride synthase] [protein_id=NP_414717.2] [location=195677..196534]	cdsA	286	4	9	10	2	25	1.3986	3.14685	3.4965	0.699301	8.74126
lcl|NC_000913.3_cds_NP_418402.2_3894 [gene=murI] [locus_tag=b3967] [db_xref=ASAP:ABE-0012989,UniProtKB/Swiss-Prot:P22634] [protein=glutamate racemase] [protein_id=NP_418402.2] [location=4165428..4166285]	murI	286	4	8	3	2	17	1.3986	2.7972	1.04895	0.699301	5.94406
lcl|NC_000913.3_cds_NP_416409.1_1888 [gene=uspC] [locus_tag=b1895] [db_xref=ASAP:ABE-0006316,UniProtKB/Swiss-Prot:P46888] [protein=universal stress protein] [protein_id=NP_416409.1] [location=1979753..1980181]	uspC	143	2	0	2	1	5	1.3986	0	1.3986	0.699301	3.4965
lcl|NC_000913.3_cds_NP_417959.4_3439 [gene=arsB] [locus_tag=b3502] [db_xref=ASAP:ABE-0011437,UniProtKB/Swiss-Prot:P0AB93] [protein=arsenite/antimonite transporter] [protein_id=NP_417959.4] [location=3648935..3650224]	arsB	430	6	22	10	2	40	1.39535	5.11628	2.32558	0.465116	9.30233
lcl|NC_000913.3_cds_NP_417399.1_2881 [gene=mscS] [locus_tag=b2924] [db_xref=ASAP:ABE-0009595,UniProtKB/Swiss-Prot:P0C0S1] [protein=mechanosensitive channel protein, small conductance] [protein_id=NP_417399.1] [location=complement(3068947..3069807)]	mscS	287	4	7	10	1	22	1.39373	2.43902	3.48432	0.348432	7.66551
lcl|NC_000913.3_cds_NP_416074.4_1545 [gene=essQ] [locus_tag=b1556] [db_xref=ASAP:ABE-0005197,UniProtKB/Swiss-Prot:P77237] [protein=Qin prophage; putative S lysis protein] [protein_id=NP_416074.4] [location=complement(1640370..1640585)]	essQ	72	1	2	5	0	8	1.38889	2.77778	6.94444	0	11.1111
lcl|NC_000913.3_cds_NP_417965.1_3445 [gene=yhiD] [locus_tag=b3508] [db_xref=ASAP:ABE-0011456,UniProtKB/Swiss-Prot:P0AFV2] [protein=putative Mg(2) transport ATPase, inner membrane protein] [protein_id=NP_417965.1] [location=complement(3655255..3655902)]	yhiD	216	3	7	10	3	23	1.38889	3.24074	4.62963	1.38889	10.6481
lcl|NC_000913.3_cds_NP_416805.1_2287 [gene=yfcG] [locus_tag=b2302] [db_xref=ASAP:ABE-0007600,UniProtKB/Swiss-Prot:P77526] [protein=GSH-dependent disulfide bond oxidoreductase] [protein_id=NP_416805.1] [location=2420621..2421268]	yfcG	216	3	5	4	4	16	1.38889	2.31481	1.85185	1.85185	7.40741
lcl|NC_000913.3_cds_NP_414934.1_393 [gene=phoR] [locus_tag=b0400] [db_xref=ASAP:ABE-0001391,UniProtKB/Swiss-Prot:P08400] [protein=sensory histidine kinase in two-component regulatory system with PhoB] [protein_id=NP_414934.1] [location=417889..419184]	phoR	432	6	10	9	5	30	1.38889	2.31481	2.08333	1.15741	6.94444
lcl|NC_000913.3_cds_NP_416169.1_1642 [gene=rnt] [locus_tag=b1652] [db_xref=ASAP:ABE-0005523,UniProtKB/Swiss-Prot:P30014] [protein=RNase T; exoribonuclease T; structured DNA 3' exonuclease; RNA processing; DNA repair] [protein_id=NP_416169.1] [location=1728347..1728994]	rnt	216	3	7	3	1	14	1.38889	3.24074	1.38889	0.462963	6.48148
lcl|NC_000913.3_cds_1419 [gene=insP] [locus_tag=b4578] [db_xref=ASAP:ABE-0285051,ASAP:ABE-0285052,ASAP:ABE-0285110] [pseudo=true] [location=complement(1503218..1503649)]	insP	144	2	4	3	0	9	1.38889	2.77778	2.08333	0	6.25
lcl|NC_000913.3_cds_NP_417280.1_2763 [gene=fucA] [locus_tag=b2800] [db_xref=ASAP:ABE-0009179,UniProtKB/Swiss-Prot:P0AB87] [protein=L-fuculose-1-phosphate aldolase] [protein_id=NP_417280.1] [location=complement(2933041..2933688)]	fucA	216	3	3	2	5	13	1.38889	1.38889	0.925926	2.31481	6.01852
lcl|NC_000913.3_cds_YP_026173.1_2609 [gene=yfjP] [locus_tag=b2632] [db_xref=ASAP:ABE-0008669,UniProtKB/Swiss-Prot:P52131] [protein=CP4-57 prophage; 50S ribosome-binding GTPase family protein] [protein_id=YP_026173.1] [location=2767710..2768573]	yfjP	288	4	5	6	1	16	1.38889	1.73611	2.08333	0.347222	5.55556
lcl|NC_000913.3_cds_NP_418722.1_4217 [gene=sgcA] [locus_tag=b4302] [db_xref=ASAP:ABE-0014100,UniProtKB/Swiss-Prot:P39363] [protein=putative phosphotransferase enzyme IIA component] [protein_id=NP_418722.1] [location=complement(4527549..4527980)]	sgcA	144	2	1	3	2	8	1.38889	0.694444	2.08333	1.38889	5.55556
lcl|NC_000913.3_cds_NP_415707.1_1170 [gene=dadA] [locus_tag=b1189] [db_xref=ASAP:ABE-0003995,UniProtKB/Swiss-Prot:P0A6J5] [protein=D-amino acid dehydrogenase] [protein_id=NP_415707.1] [location=1237571..1238869]	dadA	433	6	16	13	7	42	1.38568	3.69515	3.00231	1.61663	9.69977
lcl|NC_000913.3_cds_NP_414681.1_135 [gene=htrE] [locus_tag=b0139] [db_xref=ASAP:ABE-0000479,UniProtKB/Swiss-Prot:P33129] [protein=putative outer membrane usher protein] [protein_id=NP_414681.1] [location=complement(152829..155426)]	htrE	866	12	22	31	6	71	1.38568	2.54042	3.57968	0.692841	8.19861
lcl|NC_000913.3_cds_NP_414730.1_183 [gene=tilS] [locus_tag=b0188] [db_xref=ASAP:ABE-0000638,UniProtKB/Swiss-Prot:P52097] [protein=tRNA(Ile)-lysidine synthetase] [protein_id=NP_414730.1] [location=212331..213629]	tilS	433	6	10	5	9	30	1.38568	2.30947	1.15473	2.07852	6.92841
lcl|NC_000913.3_cds_NP_417683.1_3161 [gene=yhcD] [locus_tag=b3216] [db_xref=ASAP:ABE-0010554,UniProtKB/Swiss-Prot:P45420] [protein=putative outer membrane fimbrial subunit usher protein] [protein_id=NP_417683.1] [location=3362807..3365188]	yhcD	794	11	20	29	6	66	1.38539	2.51889	3.65239	0.755668	8.31234
lcl|NC_000913.3_cds_677 [gene=ybfG] [locus_tag=b0691] [db_xref=ASAP:ABE-0002352,ASAP:ABE-0002355,UniProtKB/Swiss-Prot:P37003] [pseudo=true] [location=complement(715947..716597)]	ybfG	217	3	4	6	2	15	1.38249	1.84332	2.76498	0.921659	6.91244
lcl|NC_000913.3_cds_NP_416980.1_2467 [gene=hyfE] [locus_tag=b2485] [db_xref=ASAP:ABE-0008188,UniProtKB/Swiss-Prot:P0AEW1] [protein=hydrogenase 4, membrane subunit] [protein_id=NP_416980.1] [location=2606262..2606912]	hyfE	217	3	3	5	1	12	1.38249	1.38249	2.30415	0.460829	5.52995
lcl|NC_000913.3_cds_NP_415709.2_1172 [gene=cvrA] [locus_tag=b1191] [db_xref=ASAP:ABE-0003999,UniProtKB/Swiss-Prot:P76007] [protein=putative cation/proton antiporter] [protein_id=NP_415709.2] [location=complement(1240335..1242071)]	cvrA	579	8	26	18	6	58	1.38169	4.4905	3.10881	1.03627	10.0173
lcl|NC_000913.3_cds_NP_416832.1_2314 [gene=aroC] [locus_tag=b2329] [db_xref=ASAP:ABE-0007693,UniProtKB/Swiss-Prot:P12008] [protein=chorismate synthase] [protein_id=NP_416832.1] [location=complement(2446388..2447473)]	aroC	362	5	23	8	4	40	1.38122	6.35359	2.20994	1.10497	11.0497
lcl|NC_000913.3_cds_NP_416545.1_2026 [gene=rfbB] [locus_tag=b2041] [db_xref=ASAP:ABE-0006766,UniProtKB/Swiss-Prot:P37759] [protein=dTDP-glucose 4,6 dehydratase, NAD(P)-binding] [protein_id=NP_416545.1] [location=complement(2111976..2113061)]	rfbB	362	5	4	12	2	23	1.38122	1.10497	3.31492	0.552486	6.35359
lcl|NC_000913.3_cds_691 [gene=rhsO] [locus_tag=b0703] [db_xref=ASAP:ABE-0002402,UniProtKB/Swiss-Prot:P77779] [pseudo=true] [location=734133..735653]	rhsO	507	7	14	4	10	35	1.38067	2.76134	0.788955	1.97239	6.90335
lcl|NC_000913.3_cds_NP_416367.1_1845 [gene=yebK] [locus_tag=b1853] [db_xref=ASAP:ABE-0006179,UniProtKB/Swiss-Prot:P46118] [protein=putative DNA-binding transcriptional regulator] [protein_id=NP_416367.1] [location=1936652..1937521]	yebK	290	4	2	3	1	10	1.37931	0.689655	1.03448	0.344828	3.44828
lcl|NC_000913.3_cds_NP_415132.1_598 [gene=ybdH] [locus_tag=b0599] [db_xref=ASAP:ABE-0002065,UniProtKB/Swiss-Prot:P45579] [protein=putative oxidoreductase] [protein_id=NP_415132.1] [location=complement(632389..633477)]	ybdH	363	5	6	12	4	27	1.37741	1.65289	3.30579	1.10193	7.43802
lcl|NC_000913.3_cds_NP_415653.4_1113 [gene=rluE] [locus_tag=b1135] [db_xref=ASAP:ABE-0003820,UniProtKB/Swiss-Prot:P75966] [protein=23S rRNA pseudouridine(2457) synthase] [protein_id=NP_415653.4] [location=complement(1194298..1194951)]	rluE	218	3	5	6	1	15	1.37615	2.29358	2.75229	0.458716	6.88073
lcl|NC_000913.3_cds_NP_415854.4_1325 [gene=abgA] [locus_tag=b1338] [db_xref=ASAP:ABE-0004493,UniProtKB/Swiss-Prot:P77357] [protein=p-aminobenzoyl-glutamate hydrolase, A subunit] [protein_id=NP_415854.4] [location=complement(1403255..1404565)]	abgA	437	6	13	19	5	43	1.373	2.97483	4.34783	1.14416	9.83982
lcl|NC_000913.3_cds_NP_418717.1_4212 [gene=yjhG] [locus_tag=b4297] [db_xref=ASAP:ABE-0014087,UniProtKB/Swiss-Prot:P39358] [protein=putative dehydratase] [protein_id=NP_418717.1] [location=complement(4522127..4524094)]	yjhG	656	9	26	21	10	66	1.37195	3.96341	3.20122	1.52439	10.061
lcl|NC_000913.3_cds_NP_415799.1_1266 [gene=osmB] [locus_tag=b1283] [db_xref=ASAP:ABE-0004309,UniProtKB/Swiss-Prot:P0ADA7] [protein=osmotically and stress inducible lipoprotein] [protein_id=NP_415799.1] [location=complement(1343110..1343328)]	osmB	73	1	3	8	1	13	1.36986	4.10959	10.9589	1.36986	17.8082
lcl|NC_000913.3_cds_YP_588467.1_3229 [gene=arfA] [locus_tag=b4550] [db_xref=ASAP:ABE-0285071,UniProtKB/Swiss-Prot:P36675] [protein=alternate ribosome-rescue factor A] [protein_id=YP_588467.1] [location=complement(3438431..3438649)]	arfA	73	1	4	1	3	9	1.36986	5.47945	1.36986	4.10959	12.3288
lcl|NC_000913.3_cds_NP_416683.1_2164 [gene=yejB] [locus_tag=b2178] [db_xref=ASAP:ABE-0007208,UniProtKB/Swiss-Prot:P0AFU0] [protein=microcin C ABC transporter permease] [protein_id=NP_416683.1] [location=2274179..2275273]	yejB	365	5	17	10	2	34	1.36986	4.65753	2.73973	0.547945	9.31507
lcl|NC_000913.3_cds_NP_415239.1_700 [gene=ybgJ] [locus_tag=b0711] [db_xref=ASAP:ABE-0002426,UniProtKB/Swiss-Prot:P0AAV4] [protein=putative allophanate hydrolase, subunit 1] [protein_id=NP_415239.1] [location=743593..744249]	ybgJ	219	3	5	8	4	20	1.36986	2.28311	3.65297	1.82648	9.13242
lcl|NC_000913.3_cds_3364 [gene=yzgL] [locus_tag=b3427] [db_xref=ASAP:ABE-0011194,UniProtKB/Swiss-Prot:P76692] [pseudo=true] [location=complement(3563787..3564005)]	yzgL	73	1	2	2	1	6	1.36986	2.73973	2.73973	1.36986	8.21918
lcl|NC_000913.3_cds_YP_026240.1_3644 [gene=yidX] [locus_tag=b3696] [db_xref=ASAP:ABE-0012084,UniProtKB/Swiss-Prot:P0ADM6] [protein=putative lipoprotein] [protein_id=YP_026240.1] [location=3875438..3876094]	yidX	219	3	5	6	3	17	1.36986	2.28311	2.73973	1.36986	7.76256
lcl|NC_000913.3_cds_NP_417214.1_2697 [gene=pphB] [locus_tag=b2734] [db_xref=ASAP:ABE-0008980,UniProtKB/Swiss-Prot:P55799] [protein=serine/threonine-specific protein phosphatase 2] [protein_id=NP_417214.1] [location=2859760..2860416]	pphB	219	3	6	5	2	16	1.36986	2.73973	2.28311	0.913242	7.30594
lcl|NC_000913.3_cds_YP_588441.1_583 [gene=ybdZ] [locus_tag=b4511] [db_xref=ASAP:ABE-0285032,UniProtKB/Swiss-Prot:P18393] [protein=stimulator of EntF adenylation activity, MbtH-like] [protein_id=YP_588441.1] [location=613942..614160]	ybdZ	73	1	1	0	1	3	1.36986	1.36986	0	1.36986	4.10959
lcl|NC_000913.3_cds_NP_417813.1_3293 [gene=yheU] [locus_tag=b3354] [db_xref=ASAP:ABE-0010959,UniProtKB/Swiss-Prot:P67624] [protein=UPF0270 family protein] [protein_id=NP_417813.1] [location=3484218..3484436]	yheU	73	1	1	1	0	3	1.36986	1.36986	1.36986	0	4.10959
lcl|NC_000913.3_cds_YP_588447.1_1148 [gene=ymgF] [locus_tag=b4520] [db_xref=ASAP:ABE-0285041,UniProtKB/Swiss-Prot:P58034] [protein=inner membrane division septum protein] [protein_id=YP_588447.1] [location=1218983..1219201]	ymgF	73	1	0	0	1	2	1.36986	0	0	1.36986	2.73973
lcl|NC_000913.3_cds_NP_416586.1_2069 [gene=ogrK] [locus_tag=b2082] [db_xref=ASAP:ABE-0006893,UniProtKB/Swiss-Prot:P37057] [protein=orphan Ogr protein, positive regulator of P2 growth] [protein_id=NP_416586.1] [location=complement(2167302..2167520)]	ogrK	73	1	0	0	1	2	1.36986	0	0	1.36986	2.73973
lcl|NC_000913.3_cds_NP_415928.1_1398 [gene=ynbC] [locus_tag=b1410] [db_xref=ASAP:ABE-0004708,UniProtKB/Swiss-Prot:P76092] [protein=putative esterase] [protein_id=NP_415928.1] [location=1479138..1480895]	ynbC	586	8	11	11	16	46	1.36519	1.87713	1.87713	2.73038	7.84983
lcl|NC_000913.3_cds_NP_414606.1_62 [gene=araC] [locus_tag=b0064] [db_xref=ASAP:ABE-0000236,UniProtKB/Swiss-Prot:P0A9E0] [protein=ara regulon transcriptional activator; autorepressor] [protein_id=NP_414606.1] [location=70387..71265]	araC	293	4	0	10	7	21	1.36519	0	3.41297	2.38908	7.16724
lcl|NC_000913.3_cds_NP_418387.3_3879 [gene=pflC] [locus_tag=b3952] [db_xref=ASAP:ABE-0012937,UniProtKB/Swiss-Prot:P32675] [protein=putative [formate-C-acetyltransferase 2]-activating enzyme; pyruvate formate-lyase 1-activating enzyme] [protein_id=NP_418387.3] [location=4146258..4147136]	pflC	293	4	11	4	2	21	1.36519	3.75427	1.36519	0.682594	7.16724
lcl|NC_000913.3_cds_NP_417343.1_2824 [gene=xdhB] [locus_tag=b2867] [db_xref=ASAP:ABE-0009416,UniProtKB/Swiss-Prot:Q46800] [protein=xanthine dehydrogenase, FAD-binding subunit] [protein_id=NP_417343.1] [location=3002614..3003492]	xdhB	293	4	8	5	2	19	1.36519	2.73038	1.70648	0.682594	6.48464
lcl|NC_000913.3_cds_NP_418604.1_4102 [gene=yjfK] [locus_tag=b4183] [db_xref=ASAP:ABE-0013692,UniProtKB/Swiss-Prot:P39293] [protein=DUF2491 family protein] [protein_id=NP_418604.1] [location=4411302..4411961]	yjfK	220	3	9	8	0	20	1.36364	4.09091	3.63636	0	9.09091
lcl|NC_000913.3_cds_NP_415490.1_951 [gene=yccA] [locus_tag=b0970] [db_xref=ASAP:ABE-0003280,UniProtKB/Swiss-Prot:P0AAC6] [protein=Modulator of FtsH protease, inner membrane protein] [protein_id=NP_415490.1] [location=complement(1030759..1031418)]	yccA	220	3	5	10	1	19	1.36364	2.27273	4.54545	0.454545	8.63636
lcl|NC_000913.3_cds_NP_415331.1_792 [gene=glnP] [locus_tag=b0810] [db_xref=ASAP:ABE-0002766,UniProtKB/Swiss-Prot:P0AEQ6] [protein=glutamine transporter subunit] [protein_id=NP_415331.1] [location=complement(846460..847119)]	glnP	220	3	4	10	1	18	1.36364	1.81818	4.54545	0.454545	8.18182
lcl|NC_000913.3_cds_NP_417482.1_2960 [gene=yghB] [locus_tag=b3009] [db_xref=ASAP:ABE-0009882,UniProtKB/Swiss-Prot:P0AA60] [protein=general envelope maintenance protein; DedA family inner membrane protein; putative multidrug efflux transporter] [protein_id=NP_417482.1] [location=3153563..3154222]	yghB	220	3	8	2	3	16	1.36364	3.63636	0.909091	1.36364	7.27273
lcl|NC_000913.3_cds_NP_416577.1_2058 [gene=yegL] [locus_tag=b2073] [db_xref=ASAP:ABE-0006867,UniProtKB/Swiss-Prot:P76396] [protein=VMA domain protein] [protein_id=NP_416577.1] [location=complement(2152469..2153128)]	yegL	220	3	4	6	2	15	1.36364	1.81818	2.72727	0.909091	6.81818
lcl|NC_000913.3_cds_NP_418682.1_4177 [gene=lptF] [locus_tag=b4261] [db_xref=ASAP:ABE-0013958,UniProtKB/Swiss-Prot:P0AF98] [protein=lipopolysaccharide export ABC permease] [protein_id=NP_418682.1] [location=4486218..4487318]	lptF	367	5	11	4	3	23	1.3624	2.99728	1.08992	0.817439	6.26703
lcl|NC_000913.3_cds_NP_414671.1_125 [gene=yadI] [locus_tag=b0129] [db_xref=ASAP:ABE-0000453,UniProtKB/Swiss-Prot:P36881] [protein=putative PTS Enzyme IIA] [protein_id=NP_414671.1] [location=144577..145017]	yadI	147	2	0	5	1	8	1.36054	0	3.40136	0.680272	5.44218
lcl|NC_000913.3_cds_NP_416143.2_1616 [gene=ydgK] [locus_tag=b1626] [db_xref=ASAP:ABE-0005447,UniProtKB/Swiss-Prot:P76180] [protein=DUF2569 family inner membrane protein] [protein_id=NP_416143.2] [location=1705250..1705690]	ydgK	147	2	5	0	0	7	1.36054	3.40136	0	0	4.7619
lcl|NC_000913.3_cds_NP_414777.1_233 [gene=proB] [locus_tag=b0242] [db_xref=ASAP:ABE-0000830,UniProtKB/Swiss-Prot:P0A7B5] [protein=gamma-glutamate kinase] [protein_id=NP_414777.1] [location=260388..261491]	proB	368	5	18	10	4	37	1.3587	4.8913	2.71739	1.08696	10.0543
lcl|NC_000913.3_cds_NP_416725.1_2205 [gene=atoD] [locus_tag=b2221] [db_xref=ASAP:ABE-0007347,UniProtKB/Swiss-Prot:P76458] [protein=acetyl-CoA:acetoacetyl-CoA transferase, alpha subunit] [protein_id=NP_416725.1] [location=2323447..2324109]	atoD	221	3	10	12	1	26	1.35747	4.52489	5.42986	0.452489	11.7647
lcl|NC_000913.3_cds_NP_415346.4_807 [gene=fsaA] [locus_tag=b0825] [db_xref=ASAP:ABE-0002818,UniProtKB/Swiss-Prot:P78055] [protein=fructose-6-phosphate aldolase 1] [protein_id=NP_415346.4] [location=863642..864304]	fsaA	221	3	5	5	5	18	1.35747	2.26244	2.26244	2.26244	8.1448
lcl|NC_000913.3_cds_NP_416704.1_2184 [gene=ccmB] [locus_tag=b2200] [db_xref=ASAP:ABE-0007277,UniProtKB/Swiss-Prot:P0ABL8] [protein=heme export ABC transporter permease] [protein_id=NP_416704.1] [location=complement(2296362..2297024)]	ccmB	221	3	7	5	1	16	1.35747	3.16742	2.26244	0.452489	7.23982
lcl|NC_000913.3_cds_NP_416358.1_1836 [gene=exoX] [locus_tag=b1844] [db_xref=ASAP:ABE-0006131,UniProtKB/Swiss-Prot:P0AEK0] [protein=exodeoxyribonuclease 10; DNA exonuclease X] [protein_id=NP_416358.1] [location=1926120..1926782]	exoX	221	3	5	3	2	13	1.35747	2.26244	1.35747	0.904977	5.88235
lcl|NC_000913.3_cds_NP_417730.1_3209 [gene=acrS] [locus_tag=b3264] [db_xref=ASAP:ABE-0010712,UniProtKB/Swiss-Prot:P0ACT2] [protein=acrAB operon transcriptional repressor] [protein_id=NP_417730.1] [location=complement(3412803..3413465)]	acrS	221	3	4	3	0	10	1.35747	1.80995	1.35747	0	4.52489
lcl|NC_000913.3_cds_NP_416485.4_1961 [gene=yeeJ] [locus_tag=b1978] [db_xref=ASAP:ABE-0006563,UniProtKB/Swiss-Prot:P76347] [protein=putative adhesin] [protein_id=NP_416485.4] [location=2044938..2052014]	yeeJ	2359	32	70	63	19	184	1.35651	2.96736	2.67062	0.805426	7.79992
lcl|NC_000913.3_cds_NP_417728.4_3207 [gene=yhdJ] [locus_tag=b3262] [db_xref=ASAP:ABE-0010706,UniProtKB/Swiss-Prot:P28638] [protein=DNA adenine methyltransferase, SAM-dependent] [protein_id=NP_417728.4] [location=3411653..3412537]	yhdJ	295	4	4	9	1	18	1.35593	1.35593	3.05085	0.338983	6.10169
lcl|NC_000913.3_cds_NP_416900.1_2384 [gene=xapR] [locus_tag=b2405] [db_xref=ASAP:ABE-0007922,UniProtKB/Swiss-Prot:P23841] [protein=transcriptional activator of xapAB] [protein_id=NP_416900.1] [location=complement(2521593..2522477)]	xapR	295	4	5	4	2	15	1.35593	1.69492	1.35593	0.677966	5.08475
lcl|NC_000913.3_cds_NP_416867.1_2351 [gene=dsdA] [locus_tag=b2366] [db_xref=ASAP:ABE-0007804,UniProtKB/Swiss-Prot:P00926] [protein=D-serine dehydratase] [protein_id=NP_416867.1] [location=2479202..2480530]	dsdA	443	6	19	12	9	46	1.3544	4.28894	2.7088	2.0316	10.3837
lcl|NC_000913.3_cds_NP_418198.1_3691 [gene=mioC] [locus_tag=b3742] [db_xref=ASAP:ABE-0012235,UniProtKB/Swiss-Prot:P03817] [protein=FMN-binding protein MioC] [protein_id=NP_418198.1] [location=complement(3926012..3926455)]	mioC	148	2	5	6	2	15	1.35135	3.37838	4.05405	1.35135	10.1351
lcl|NC_000913.3_cds_NP_416046.1_1515 [gene=marC] [locus_tag=b1529] [db_xref=ASAP:ABE-0005106,UniProtKB/Swiss-Prot:P0AEY1] [protein=UPF0056 family inner membrane protein] [protein_id=NP_416046.1] [location=complement(1618243..1618908)]	marC	222	3	10	5	2	20	1.35135	4.5045	2.25225	0.900901	9.00901
lcl|NC_000913.3_cds_528 [gene=xisD] [locus_tag=b4633] [db_xref=EcoGene:EG12348,GeneID:5625559] [pseudo=true] [location=complement(565858..566079)]	xisD	74	1	2	2	1	6	1.35135	2.7027	2.7027	1.35135	8.10811
lcl|NC_000913.3_cds_NP_418436.1_3927 [gene=yjaB] [locus_tag=b4012] [db_xref=ASAP:ABE-0013114,UniProtKB/Swiss-Prot:P09163] [protein=GNAT-family putative N-acetyltransferase; acetyl coenzyme A-binding protein] [protein_id=NP_418436.1] [location=complement(4213680..4214123)]	yjaB	148	2	2	2	5	11	1.35135	1.35135	1.35135	3.37838	7.43243
lcl|NC_000913.3_cds_NP_415467.1_928 [gene=ycbX] [locus_tag=b0947] [db_xref=ASAP:ABE-0003206,UniProtKB/Swiss-Prot:P75863] [protein=6-N-hydroxylaminopurine detoxification oxidoreductase] [protein_id=NP_415467.1] [location=complement(1006491..1007600)]	ycbX	370	5	15	5	2	27	1.35135	4.05405	1.35135	0.540541	7.2973
lcl|NC_000913.3_cds_NP_418802.1_4301 [gene=yjjJ] [locus_tag=b4385] [db_xref=ASAP:ABE-0014383,UniProtKB/Swiss-Prot:P39410] [protein=putative protein kinase] [protein_id=NP_418802.1] [location=4621769..4623100]	yjjJ	444	6	9	10	7	32	1.35135	2.02703	2.25225	1.57658	7.20721
lcl|NC_000913.3_cds_YP_588435.1_238 [gene=ykfH] [locus_tag=b4504] [db_xref=ASAP:ABE-0285025,UniProtKB/Swiss-Prot:Q9XB42] [protein=uncharacterized protein] [protein_id=YP_588435.1] [location=complement(264026..264247)]	ykfH	74	1	2	1	1	5	1.35135	2.7027	1.35135	1.35135	6.75676
lcl|NC_000913.3_cds_NP_415869.2_1340 [gene=kilR] [locus_tag=b1352] [db_xref=ASAP:ABE-0004537,UniProtKB/Swiss-Prot:P38393] [protein=killing protein, Rac prophage; FtsZ inhibitor protein] [protein_id=NP_415869.2] [location=complement(1418008..1418229)]	kilR	74	1	2	2	0	5	1.35135	2.7027	2.7027	0	6.75676
lcl|NC_000913.3_cds_NP_417409.1_2890 [gene=cmtB] [locus_tag=b2934] [db_xref=ASAP:ABE-0009623,UniProtKB/Swiss-Prot:P69824] [protein=putative mannitol-specific enzyme IIA component of PTS] [protein_id=NP_417409.1] [location=complement(3078887..3079330)]	cmtB	148	2	3	1	3	9	1.35135	2.02703	0.675676	2.02703	6.08108
lcl|NC_000913.3_cds_NP_418680.1_4175 [gene=holC] [locus_tag=b4259] [db_xref=ASAP:ABE-0013948,UniProtKB/Swiss-Prot:P28905] [protein=DNA polymerase III, chi subunit] [protein_id=NP_418680.1] [location=complement(4483837..4484280)]	holC	148	2	2	3	0	7	1.35135	1.35135	2.02703	0	4.72973
lcl|NC_000913.3_cds_NP_415967.2_1439 [gene=mcbR] [locus_tag=b1450] [db_xref=ASAP:ABE-0004837,UniProtKB/Swiss-Prot:P76114] [protein=colanic acid and biofilm gene transcriptional regulator, MqsR-controlled] [protein_id=NP_415967.2] [location=1520262..1520927]	mcbR	222	3	3	2	2	10	1.35135	1.35135	0.900901	0.900901	4.5045
lcl|NC_000913.3_cds_NP_416853.1_2335 [gene=gtrS] [locus_tag=b2352] [db_xref=ASAP:ABE-0007765,UniProtKB/Swiss-Prot:P76507] [protein=serotype-specific glucosyl transferase, CPS-53 (KpLE1) prophage] [protein_id=NP_416853.1] [location=2469131..2470462]	gtrS	444	6	1	5	3	15	1.35135	0.225225	1.12613	0.675676	3.37838
lcl|NC_000913.3_cds_NP_417596.1_3073 [gene=garP] [locus_tag=b3127] [db_xref=ASAP:ABE-0010279,UniProtKB/Swiss-Prot:P0AA80] [protein=putative (D)-galactarate transporter] [protein_id=NP_417596.1] [location=complement(3273573..3274907)]	garP	445	6	23	9	2	40	1.34831	5.16854	2.02247	0.449438	8.98876
lcl|NC_000913.3_cds_NP_415167.1_631 [gene=mrdB] [locus_tag=b0634] [db_xref=ASAP:ABE-0002173,UniProtKB/Swiss-Prot:P0ABG7] [protein=cell wall shape-determining protein] [protein_id=NP_415167.1] [location=complement(665201..666313)]	mrdB	371	5	16	9	4	34	1.34771	4.31267	2.42588	1.07817	9.16442
lcl|NC_000913.3_cds_NP_415808.1_1277 [gene=sapC] [locus_tag=b1292] [db_xref=ASAP:ABE-0004348,UniProtKB/Swiss-Prot:P0AGH5] [protein=antimicrobial peptide transport ABC transporter permease] [protein_id=NP_415808.1] [location=complement(1353628..1354518)]	sapC	297	4	16	4	5	29	1.3468	5.38721	1.3468	1.6835	9.76431
lcl|NC_000913.3_cds_NP_416759.1_2240 [gene=arnD] [locus_tag=b2256] [db_xref=ASAP:ABE-0007462,UniProtKB/Swiss-Prot:P76472] [protein=undecaprenyl phosphate-alpha-L-ara4FN deformylase] [protein_id=NP_416759.1] [location=2370018..2370908]	arnD	297	4	13	10	1	28	1.3468	4.3771	3.367	0.3367	9.42761
lcl|NC_000913.3_cds_NP_414694.1_148 [gene=fhuD] [locus_tag=b0152] [db_xref=ASAP:ABE-0000524,UniProtKB/Swiss-Prot:P07822] [protein=iron(3)-hydroxamate import ABC transporter periplasmic binding protein] [protein_id=NP_414694.1] [location=170575..171465]	fhuD	297	4	7	6	1	18	1.3468	2.3569	2.0202	0.3367	6.06061
lcl|NC_000913.3_cds_NP_416052.1_1522 [gene=dgcZ] [locus_tag=b1535] [db_xref=ASAP:ABE-0005123,UniProtKB/Swiss-Prot:P31129] [protein=diguanylate cyclase, zinc-sensing] [protein_id=NP_416052.1] [location=complement(1622960..1623850)]	dgcZ	297	4	2	6	5	17	1.3468	0.673401	2.0202	1.6835	5.72391
lcl|NC_000913.3_cds_NP_418376.1_3869 [gene=metF] [locus_tag=b3941] [db_xref=ASAP:ABE-0012897,UniProtKB/Swiss-Prot:P0AEZ1] [protein=5,10-methylenetetrahydrofolate reductase] [protein_id=NP_418376.1] [location=4132616..4133506]	metF	297	4	6	5	2	17	1.3468	2.0202	1.6835	0.673401	5.72391
lcl|NC_000913.3_cds_NP_418513.4_4007 [gene=alsR] [locus_tag=b4089] [db_xref=ASAP:ABE-0013400,UniProtKB/Swiss-Prot:P0ACS7] [protein=d-allose-inducible als operon transcriptional repressor; autorepressor; repressor of rpiR] [protein_id=NP_418513.4] [location=complement(4312101..4312991)]	alsR	297	4	4	5	4	17	1.3468	1.3468	1.6835	1.3468	5.72391
lcl|NC_000913.3_cds_NP_418095.4_3585 [gene=yicR] [locus_tag=b3638] [db_xref=ASAP:ABE-0011889,UniProtKB/Swiss-Prot:P25531] [protein=UPF0758 family protein] [protein_id=NP_418095.4] [location=complement(3811891..3812559)]	yicR	223	3	6	4	2	15	1.34529	2.69058	1.79372	0.896861	6.72646
lcl|NC_000913.3_cds_NP_415382.1_843 [gene=artM] [locus_tag=b0861] [db_xref=ASAP:ABE-0002931,UniProtKB/Swiss-Prot:P0AE30] [protein=arginine ABC transporter permease] [protein_id=NP_415382.1] [location=complement(900866..901534)]	artM	223	3	2	5	3	13	1.34529	0.896861	2.24215	1.34529	5.8296
lcl|NC_000913.3_cds_NP_416807.1_2289 [gene=yfcH] [locus_tag=b2304] [db_xref=ASAP:ABE-0007605,UniProtKB/Swiss-Prot:P77775] [protein=putative NAD-dependent nucleotide-sugar epimerase] [protein_id=NP_416807.1] [location=2421708..2422601]	yfcH	298	4	10	11	4	29	1.34228	3.3557	3.69128	1.34228	9.73154
lcl|NC_000913.3_cds_NP_414651.1_105 [gene=nadC] [locus_tag=b0109] [db_xref=ASAP:ABE-0000374,UniProtKB/Swiss-Prot:P30011] [protein=quinolinate phosphoribosyltransferase] [protein_id=NP_414651.1] [location=complement(117752..118645)]	nadC	298	4	16	1	1	22	1.34228	5.36913	0.33557	0.33557	7.38255
lcl|NC_000913.3_cds_NP_415502.4_963 [gene=etp] [locus_tag=b0982] [db_xref=ASAP:ABE-0003312,UniProtKB/Swiss-Prot:P0ACZ2] [protein=O-antigen capsule forming protein-tyrosine-phosphatase; Etk-P dephosphorylase] [protein_id=NP_415502.4] [location=complement(1044230..1044676)]	etp	149	2	4	3	2	11	1.34228	2.68456	2.01342	1.34228	7.38255
lcl|NC_000913.3_cds_NP_415439.1_900 [gene=ycbJ] [locus_tag=b0919] [db_xref=ASAP:ABE-0003125,UniProtKB/Swiss-Prot:P0AB03] [protein=protein kinase-like domain protein] [protein_id=NP_415439.1] [location=971752..972645]	ycbJ	298	4	4	5	2	15	1.34228	1.34228	1.67785	0.671141	5.03356
lcl|NC_000913.3_cds_NP_414788.1_248 [gene=perR] [locus_tag=b0254] [db_xref=ASAP:ABE-0000862,UniProtKB/Swiss-Prot:Q57083] [protein=CP4-6 prophage; putative DNA-binding transcriptional regulator] [protein_id=NP_414788.1] [location=complement(269289..270182)]	perR	298	4	2	7	1	14	1.34228	0.671141	2.34899	0.33557	4.69799
lcl|NC_000913.3_cds_NP_418136.2_3629 [gene=yidL] [locus_tag=b3680] [db_xref=ASAP:ABE-0012034,UniProtKB/Swiss-Prot:P31449] [protein=AraC family putative transcriptional regulator] [protein_id=NP_418136.2] [location=3860283..3861176]	yidL	298	4	5	4	1	14	1.34228	1.67785	1.34228	0.33557	4.69799
lcl|NC_000913.3_cds_NP_418790.1_4288 [gene=rimI] [locus_tag=b4373] [db_xref=ASAP:ABE-0014342,UniProtKB/Swiss-Prot:P0A944] [protein=ribosomal-protein-S18-alanine N-acetyltransferase] [protein_id=NP_418790.1] [location=4608185..4608631]	rimI	149	2	4	1	0	7	1.34228	2.68456	0.671141	0	4.69799
lcl|NC_000913.3_cds_NP_414862.1_326 [gene=yahN] [locus_tag=b0328] [db_xref=ASAP:ABE-0001122,UniProtKB/Swiss-Prot:P75693] [protein=amino acid exporter for proline, lysine, glutamate, homoserine] [protein_id=NP_414862.1] [location=complement(345666..346337)]	yahN	224	3	4	5	6	18	1.33929	1.78571	2.23214	2.67857	8.03571
lcl|NC_000913.3_cds_NP_415890.2_1358 [gene=stfR] [locus_tag=b1372] [db_xref=ASAP:ABE-0004595,UniProtKB/Swiss-Prot:P76072] [protein=Rac prophage; putative tail fiber protein] [protein_id=NP_415890.2] [location=1429049..1432411]	stfR	1121	15	27	33	11	86	1.33809	2.40856	2.9438	0.981267	7.67172
lcl|NC_000913.3_cds_NP_416923.1_2408 [gene=murQ] [locus_tag=b2428] [db_xref=ASAP:ABE-0008007,UniProtKB/Swiss-Prot:P76535] [protein=N-acetylmuramic acid 6-phosphate (MurNAc-6-P) etherase] [protein_id=NP_416923.1] [location=2545773..2546669]	murQ	299	4	14	9	4	31	1.33779	4.68227	3.01003	1.33779	10.3679
lcl|NC_000913.3_cds_NP_417091.1_2579 [gene=tyrA] [locus_tag=b2600] [db_xref=ASAP:ABE-0008547,UniProtKB/Swiss-Prot:P07023] [protein=fused chorismate mutase T/prephenate dehydrogenase] [protein_id=NP_417091.1] [location=complement(2738948..2740069)]	tyrA	374	5	8	7	4	24	1.3369	2.13904	1.87166	1.06952	6.41711
lcl|NC_000913.3_cds_NP_415401.1_862 [gene=cspD] [locus_tag=b0880] [db_xref=ASAP:ABE-0002991,UniProtKB/Swiss-Prot:P0A968] [protein=inhibitor of DNA replication, cold shock protein homolog] [protein_id=NP_415401.1] [location=complement(922366..922590)]	cspD	75	1	4	3	2	10	1.33333	5.33333	4	2.66667	13.3333
lcl|NC_000913.3_cds_NP_416590.1_2072 [gene=yegS] [locus_tag=b2086] [db_xref=ASAP:ABE-0006911,UniProtKB/Swiss-Prot:P76407] [protein=phosphatidylglycerol kinase, metal-dependent] [protein_id=NP_416590.1] [location=2168712..2169611]	yegS	300	4	12	10	5	31	1.33333	4	3.33333	1.66667	10.3333
lcl|NC_000913.3_cds_NP_415186.1_650 [gene=gltK] [locus_tag=b0653] [db_xref=ASAP:ABE-0002234,UniProtKB/Swiss-Prot:P0AER5] [protein=glutamate/aspartate ABC transporter permease] [protein_id=NP_415186.1] [location=complement(685255..685929)]	gltK	225	3	2	6	1	12	1.33333	0.888889	2.66667	0.444444	5.33333
lcl|NC_000913.3_cds_NP_416425.1_1905 [gene=yecF] [locus_tag=b1915] [db_xref=ASAP:ABE-0006379,UniProtKB/Swiss-Prot:P0AD07] [protein=DUF2594 family protein] [protein_id=NP_416425.1] [location=1995818..1996042]	yecF	75	1	1	0	0	2	1.33333	1.33333	0	0	2.66667
lcl|NC_000913.3_cds_NP_417687.1_3165 [gene=yhcG] [locus_tag=b3220] [db_xref=ASAP:ABE-0010567,UniProtKB/Swiss-Prot:P45423] [protein=DUF1016 family protein in the PD-(D/E)XK nuclease superfamily] [protein_id=NP_417687.1] [location=3367827..3368954]	yhcG	376	5	7	6	2	20	1.32979	1.8617	1.59574	0.531915	5.31915
lcl|NC_000913.3_cds_NP_418350.1_3843 [gene=fieF] [locus_tag=b3915] [db_xref=ASAP:ABE-0012786,UniProtKB/Swiss-Prot:P69380] [protein=ferrous iron and zinc transporter] [protein_id=NP_418350.1] [location=4106469..4107371]	fieF	301	4	6	6	4	20	1.3289	1.99336	1.99336	1.3289	6.64452
lcl|NC_000913.3_cds_NP_416265.4_1740 [gene=ydjY] [locus_tag=b1751] [db_xref=ASAP:ABE-0005834,UniProtKB/Swiss-Prot:P76220] [protein=putative ferrodoxin-like lipoprotein] [protein_id=NP_416265.4] [location=1834116..1834793]	ydjY	226	3	8	9	2	22	1.32743	3.53982	3.9823	0.884956	9.73451
lcl|NC_000913.3_cds_NP_415222.1_682 [gene=kdpE] [locus_tag=b0694] [db_xref=ASAP:ABE-0002366,UniProtKB/Swiss-Prot:P21866] [protein=response regulator in two-component regulatory system with KdpD] [protein_id=NP_415222.1] [location=complement(721056..721733)]	kdpE	226	3	6	3	3	15	1.32743	2.65487	1.32743	1.32743	6.63717
lcl|NC_000913.3_cds_NP_415023.1_482 [gene=fetA] [locus_tag=b0490] [db_xref=ASAP:ABE-0001703,UniProtKB/Swiss-Prot:P77279] [protein=iron export ABC transporter ATPase; peroxide resistance protein] [protein_id=NP_415023.1] [location=515919..516596]	fetA	226	3	3	6	0	12	1.32743	1.32743	2.65487	0	5.30973
lcl|NC_000913.3_cds_1445 [gene=rhsE] [locus_tag=b1456] [db_xref=ASAP:ABE-0004858,UniProtKB/Swiss-Prot:P24211] [pseudo=true] [location=1527902..1529938]	rhsE	679	9	27	9	18	63	1.32548	3.97644	1.32548	2.65096	9.27835
lcl|NC_000913.3_cds_NP_416365.1_1843 [gene=edd] [locus_tag=b1851] [db_xref=ASAP:ABE-0006166,UniProtKB/Swiss-Prot:P0ADF6] [protein=6-phosphogluconate dehydratase] [protein_id=NP_416365.1] [location=complement(1932793..1934604)]	edd	604	8	9	30	8	55	1.3245	1.49007	4.96689	1.3245	9.10596
lcl|NC_000913.3_cds_1354 [gene=ydaY] [locus_tag=b1366] [db_xref=ASAP:ABE-0004574,UniProtKB/Swiss-Prot:P76069] [pseudo=true] [location=1425630..1426082]	ydaY	151	2	0	6	5	13	1.3245	0	3.97351	3.31126	8.60927
lcl|NC_000913.3_cds_NP_414561.1_19 [gene=nhaR] [locus_tag=b0020] [db_xref=ASAP:ABE-0000072,UniProtKB/Swiss-Prot:P0A9G2] [protein=transcriptional activator of nhaA] [protein_id=NP_414561.1] [location=18715..19620]	nhaR	302	4	8	4	2	18	1.3245	2.64901	1.3245	0.662252	5.96026
lcl|NC_000913.3_cds_NP_415982.1_1453 [gene=narV] [locus_tag=b1465] [db_xref=ASAP:ABE-0004889,UniProtKB/Swiss-Prot:P0AF32] [protein=nitrate reductase 2 (NRZ), gamma subunit] [protein_id=NP_415982.1] [location=complement(1535937..1536617)]	narV	227	3	7	5	5	20	1.32159	3.0837	2.20264	2.20264	8.81057
lcl|NC_000913.3_cds_NP_415301.1_762 [gene=ybhK] [locus_tag=b0780] [db_xref=ASAP:ABE-0002661,UniProtKB/Swiss-Prot:P75767] [protein=putative CofD superfamily transferase] [protein_id=NP_415301.1] [location=complement(815739..816647)]	ybhK	303	4	10	7	6	27	1.32013	3.30033	2.31023	1.9802	8.91089
lcl|NC_000913.3_cds_NP_415752.1_1217 [gene=galU] [locus_tag=b1236] [db_xref=ASAP:ABE-0004150,UniProtKB/Swiss-Prot:P0AEP3] [protein=glucose-1-phosphate uridylyltransferase] [protein_id=NP_415752.1] [location=1291457..1292365]	galU	303	4	6	10	1	21	1.32013	1.9802	3.30033	0.330033	6.93069
lcl|NC_000913.3_cds_NP_415498.1_959 [gene=cbdB] [locus_tag=b0979] [db_xref=ASAP:ABE-0003302,UniProtKB/Swiss-Prot:P26458] [protein=cytochrome bd-II oxidase, subunit II] [protein_id=NP_415498.1] [location=1039296..1040432]	cbdB	379	5	12	12	4	33	1.31926	3.16623	3.16623	1.05541	8.70712
lcl|NC_000913.3_cds_NP_416823.1_2305 [gene=pdxB] [locus_tag=b2320] [db_xref=ASAP:ABE-0007663,UniProtKB/Swiss-Prot:P05459] [protein=erythronate-4-phosphate dehydrogenase] [protein_id=NP_416823.1] [location=complement(2436715..2437851)]	pdxB	379	5	9	10	7	31	1.31926	2.37467	2.63852	1.84697	8.17942
lcl|NC_000913.3_cds_NP_415559.1_1020 [gene=csgB] [locus_tag=b1041] [db_xref=ASAP:ABE-0003534,UniProtKB/Swiss-Prot:P0ABK7] [protein=curlin nucleator protein, minor subunit in curli complex] [protein_id=NP_415559.1] [location=1103951..1104406]	csgB	152	2	2	9	2	15	1.31579	1.31579	5.92105	1.31579	9.86842
lcl|NC_000913.3_cds_NP_414722.1_175 [gene=fabZ] [locus_tag=b0180] [db_xref=ASAP:ABE-0000613,UniProtKB/Swiss-Prot:P0A6Q6] [protein=(3R)-hydroxymyristol acyl carrier protein dehydratase] [protein_id=NP_414722.1] [location=202101..202556]	fabZ	152	2	3	6	1	12	1.31579	1.97368	3.94737	0.657895	7.89474
lcl|NC_000913.3_cds_YP_026225.1_3423 [gene=rbbA] [locus_tag=b3486] [db_xref=ASAP:ABE-0011381,UniProtKB/Swiss-Prot:P37624] [protein=ribosome-associated ATPase: ATP-binding protein/ATP-binding membrane protein] [protein_id=YP_026225.1] [location=complement(3626803..3629538)]	rbbA	912	12	20	14	19	65	1.31579	2.19298	1.53509	2.08333	7.12719
lcl|NC_000913.3_cds_NP_417289.2_2772 [gene=ygdI] [locus_tag=b2809] [db_xref=ASAP:ABE-0009214,UniProtKB/Swiss-Prot:P65292] [protein=DUF903 family verified lipoprotein] [protein_id=NP_417289.2] [location=complement(2942918..2943145)]	ygdI	76	1	2	2	0	5	1.31579	2.63158	2.63158	0	6.57895
lcl|NC_000913.3_cds_NP_416516.1_1995 [gene=yeeD] [locus_tag=b2012] [db_xref=ASAP:ABE-0006688,UniProtKB/Swiss-Prot:P33014] [protein=putative TusA family sulfurtransferase] [protein_id=NP_416516.1] [location=complement(2084226..2084453)]	yeeD	76	1	2	0	0	3	1.31579	2.63158	0	0	3.94737
lcl|NC_000913.3_cds_NP_416463.4_1941 [gene=yodD] [locus_tag=b1953] [db_xref=ASAP:ABE-0006488,UniProtKB/Swiss-Prot:P64519] [protein=uncharacterized protein] [protein_id=NP_416463.4] [location=2024986..2025213]	yodD	76	1	0	0	0	1	1.31579	0	0	0	1.31579
lcl|NC_000913.3_cds_NP_417296.1_2779 [gene=recD] [locus_tag=b2819] [db_xref=ASAP:ABE-0009247,UniProtKB/Swiss-Prot:P04993] [protein=exonuclease V (RecBCD complex), alpha chain] [protein_id=NP_417296.1] [location=complement(2950635..2952461)]	recD	609	8	17	11	6	42	1.31363	2.79146	1.80624	0.985222	6.89655
lcl|NC_000913.3_cds_NP_415100.1_564 [gene=nfrA] [locus_tag=b0568] [db_xref=ASAP:ABE-0001939,UniProtKB/Swiss-Prot:P31600] [protein=bacteriophage N4 receptor, outer membrane subunit] [protein_id=NP_415100.1] [location=complement(587982..590954)]	nfrA	991	13	22	12	8	55	1.31181	2.21998	1.2109	0.807265	5.54995
lcl|NC_000913.3_cds_NP_418771.1_4268 [gene=mrr] [locus_tag=b4351] [db_xref=ASAP:ABE-0014271,UniProtKB/Swiss-Prot:P24202] [protein=methylated adenine and cytosine restriction protein] [protein_id=NP_418771.1] [location=4586949..4587863]	mrr	305	4	9	6	6	25	1.31148	2.95082	1.96721	1.96721	8.19672
lcl|NC_000913.3_cds_NP_415028.1_487 [gene=ybbA] [locus_tag=b0495] [db_xref=ASAP:ABE-0001717,UniProtKB/Swiss-Prot:P0A9T8] [protein=putative ABC transporter ATPase] [protein_id=NP_415028.1] [location=519733..520419]	ybbA	229	3	9	6	5	23	1.31004	3.93013	2.62009	2.18341	10.0437
lcl|NC_000913.3_cds_NP_415859.1_1330 [gene=dbpA] [locus_tag=b1343] [db_xref=ASAP:ABE-0004511,UniProtKB/Swiss-Prot:P21693] [protein=ATP-dependent RNA helicase, specific for 23S rRNA] [protein_id=NP_415859.1] [location=1409511..1410884]	dbpA	458	6	11	11	5	33	1.31004	2.40175	2.40175	1.0917	7.20524
lcl|NC_000913.3_cds_NP_417593.4_3070 [gene=garK] [locus_tag=b3124] [db_xref=ASAP:ABE-0010271,UniProtKB/Swiss-Prot:P23524] [protein=glycerate kinase I] [protein_id=NP_417593.4] [location=complement(3270625..3271770)]	garK	382	5	23	13	9	50	1.3089	6.02094	3.40314	2.35602	13.089
lcl|NC_000913.3_cds_NP_416771.4_2253 [gene=rbn] [locus_tag=b2268] [db_xref=ASAP:ABE-0007496,UniProtKB/Swiss-Prot:P0A8V0] [protein=RNase BN, tRNA processing enzyme] [protein_id=NP_416771.4] [location=2381608..2382525]	rbn	306	4	17	10	0	31	1.30719	5.55556	3.26797	0	10.1307
lcl|NC_000913.3_cds_NP_417130.1_2619 [gene=yfjX] [locus_tag=b2643] [db_xref=ASAP:ABE-0008704,UniProtKB/Swiss-Prot:P52139] [protein=CP4-57 prophage; putative antirestriction protein] [protein_id=NP_417130.1] [location=2775919..2776377]	yfjX	153	2	4	4	1	11	1.30719	2.61438	2.61438	0.653595	7.18954
lcl|NC_000913.3_cds_NP_417690.1_3168 [gene=nanE] [locus_tag=b3223] [db_xref=ASAP:ABE-0010575,UniProtKB/Swiss-Prot:P0A761] [protein=putative N-acetylmannosamine-6-P epimerase] [protein_id=NP_417690.1] [location=complement(3370347..3371036)]	nanE	230	3	8	4	1	16	1.30435	3.47826	1.73913	0.434783	6.95652
lcl|NC_000913.3_cds_NP_414933.1_392 [gene=phoB] [locus_tag=b0399] [db_xref=ASAP:ABE-0001389,UniProtKB/Swiss-Prot:P0AFJ5] [protein=response regulator in two-component regulatory system with PhoR] [protein_id=NP_414933.1] [location=417142..417831]	phoB	230	3	7	2	3	15	1.30435	3.04348	0.869565	1.30435	6.52174
lcl|NC_000913.3_cds_NP_415352.1_813 [gene=gsiC] [locus_tag=b0831] [db_xref=ASAP:ABE-0002834,UniProtKB/Swiss-Prot:P75798] [protein=glutathione ABC transporter permease] [protein_id=NP_415352.1] [location=870967..871887]	gsiC	307	4	6	3	8	21	1.30293	1.9544	0.977199	2.60586	6.84039
lcl|NC_000913.3_cds_NP_418392.1_3884 [gene=argE] [locus_tag=b3957] [db_xref=ASAP:ABE-0012955,UniProtKB/Swiss-Prot:P23908] [protein=acetylornithine deacetylase] [protein_id=NP_418392.1] [location=complement(4153696..4154847)]	argE	384	5	13	5	6	29	1.30208	3.38542	1.30208	1.5625	7.55208
lcl|NC_000913.3_cds_3631 [gene=glvC] [locus_tag=b3683] [db_xref=ASAP:ABE-0012038,ASAP:ABE-0012043,UniProtKB/Swiss-Prot:P31452] [pseudo=true] [location=complement(3861987..3863603)]	glvC	539	7	21	15	9	52	1.2987	3.8961	2.78293	1.66976	9.6475
lcl|NC_000913.3_cds_NP_415939.2_1410 [gene=ydcI] [locus_tag=b1422] [db_xref=ASAP:ABE-0004746,UniProtKB/Swiss-Prot:P77171] [protein=putative DNA-binding transcriptional regulator] [protein_id=NP_415939.2] [location=complement(1494148..1495071)]	ydcI	308	4	7	9	5	25	1.2987	2.27273	2.92208	1.62338	8.11688
lcl|NC_000913.3_cds_NP_418116.1_3607 [gene=yicL] [locus_tag=b3660] [db_xref=ASAP:ABE-0011962,UniProtKB/Swiss-Prot:P31437] [protein=EamA family inner membrane putative transporter] [protein_id=NP_418116.1] [location=3838248..3839171]	yicL	308	4	9	6	4	23	1.2987	2.92208	1.94805	1.2987	7.46753
lcl|NC_000913.3_cds_NP_416575.1_2056 [gene=yegJ] [locus_tag=b2071] [db_xref=ASAP:ABE-0006863,UniProtKB/Swiss-Prot:P76394] [protein=uncharacterized protein] [protein_id=NP_416575.1] [location=2151185..2151646]	yegJ	154	2	5	3	1	11	1.2987	3.24675	1.94805	0.649351	7.14286
lcl|NC_000913.3_cds_NP_416724.1_2204 [gene=atoC] [locus_tag=b2220] [db_xref=ASAP:ABE-0007343,UniProtKB/Swiss-Prot:Q06065] [protein=fused response regulator of ato operon, in two-component system with AtoS: response regulator/sigma54 interaction protein] [protein_id=NP_416724.1] [location=2321866..2323251]	atoC	462	6	9	7	3	25	1.2987	1.94805	1.51515	0.649351	5.41126
lcl|NC_000913.3_cds_NP_415064.1_522 [gene=sfmC] [locus_tag=b0531] [db_xref=ASAP:ABE-0001828,UniProtKB/Swiss-Prot:P77249] [protein=putative periplasmic pilus chaperone] [protein_id=NP_415064.1] [location=558974..559666]	sfmC	231	3	2	5	2	12	1.2987	0.865801	2.1645	0.865801	5.19481
lcl|NC_000913.3_cds_NP_415426.1_887 [gene=ycaP] [locus_tag=b0906] [db_xref=ASAP:ABE-0003089,UniProtKB/Swiss-Prot:P75839] [protein=UPF0702 family putative inner membrane protein] [protein_id=NP_415426.1] [location=956762..957454]	ycaP	231	3	4	2	3	12	1.2987	1.7316	0.865801	1.2987	5.19481
lcl|NC_000913.3_cds_4195 [gene=yjhD] [locus_tag=b4281] [db_xref=ASAP:ABE-0014029,UniProtKB/Swiss-Prot:P39354] [pseudo=true] [location=complement(4506626..4506856)]	yjhD	77	1	1	1	1	4	1.2987	1.2987	1.2987	1.2987	5.19481
lcl|NC_000913.3_cds_NP_415986.1_1457 [gene=narU] [locus_tag=b1469] [db_xref=ASAP:ABE-0004901,UniProtKB/Swiss-Prot:P37758] [protein=nitrate/nitrite transporter] [protein_id=NP_415986.1] [location=complement(1542672..1544060)]	narU	463	6	18	17	5	46	1.2959	3.88769	3.67171	1.07991	9.93521
lcl|NC_000913.3_cds_NP_417731.1_3210 [gene=acrE] [locus_tag=b3265] [db_xref=ASAP:ABE-0010722,UniProtKB/Swiss-Prot:P24180] [protein=cytoplasmic membrane lipoprotein] [protein_id=NP_417731.1] [location=3413864..3415021]	acrE	386	5	12	7	2	26	1.29534	3.10881	1.81347	0.518135	6.73575
lcl|NC_000913.3_cds_NP_416403.1_1882 [gene=motB] [locus_tag=b1889] [db_xref=ASAP:ABE-0006297,UniProtKB/Swiss-Prot:P0AF06] [protein=protein that enables flagellar motor rotation] [protein_id=NP_416403.1] [location=complement(1975329..1976255)]	motB	309	4	6	7	3	20	1.2945	1.94175	2.26537	0.970874	6.47249
lcl|NC_000913.3_cds_NP_418315.3_3808 [gene=yihR] [locus_tag=b3879] [db_xref=ASAP:ABE-0012669,UniProtKB/Swiss-Prot:P32139] [protein=putative sulphoquinovose mutarotase] [protein_id=NP_418315.3] [location=complement(4069475..4070401)]	yihR	309	4	4	8	3	19	1.2945	1.2945	2.589	0.970874	6.14887
lcl|NC_000913.3_cds_NP_416149.1_1622 [gene=rsxE] [locus_tag=b1632] [db_xref=ASAP:ABE-0005461,UniProtKB/Swiss-Prot:P77179] [protein=SoxR iron-sulfur cluster reduction factor component; electron transport inner membrane NADH-quinone reductase] [protein_id=NP_416149.1] [location=1710828..1711523]	rsxE	232	3	8	8	3	22	1.2931	3.44828	3.44828	1.2931	9.48276
lcl|NC_000913.3_cds_NP_416110.4_1581 [gene=ynfK] [locus_tag=b1593] [db_xref=ASAP:ABE-0005319,UniProtKB/Swiss-Prot:P0A6E9] [protein=putative dethiobiotin synthetase] [protein_id=NP_416110.4] [location=complement(1666524..1667219)]	ynfK	232	3	4	5	6	18	1.2931	1.72414	2.15517	2.58621	7.75862
lcl|NC_000913.3_cds_NP_414842.4_308 [gene=ykgG] [locus_tag=b0308] [db_xref=ASAP:ABE-0001062,UniProtKB/Swiss-Prot:P77433] [protein=LutC family protein; putative electron transport chain YkgEFG component] [protein_id=NP_414842.4] [location=323758..324453]	ykgG	232	3	4	6	2	15	1.2931	1.72414	2.58621	0.862069	6.46552
lcl|NC_000913.3_cds_NP_415983.1_1454 [gene=narW] [locus_tag=b1466] [db_xref=ASAP:ABE-0004892,UniProtKB/Swiss-Prot:P19317] [protein=nitrate reductase 2 (NRZ), delta subunit (assembly subunit)] [protein_id=NP_415983.1] [location=complement(1536614..1537309)]	narW	232	3	4	2	2	11	1.2931	1.72414	0.862069	0.862069	4.74138
lcl|NC_000913.3_cds_NP_418487.1_3980 [gene=soxR] [locus_tag=b4063] [db_xref=ASAP:ABE-0013316,UniProtKB/Swiss-Prot:P0ACS2] [protein=redox-sensitive transcriptional activator of soxS; autorepressor] [protein_id=NP_418487.1] [location=4277469..4277933]	soxR	155	2	7	4	2	15	1.29032	4.51613	2.58065	1.29032	9.67742
lcl|NC_000913.3_cds_NP_417678.1_3156 [gene=yhcC] [locus_tag=b3211] [db_xref=ASAP:ABE-0010540,UniProtKB/Swiss-Prot:P0ADW6] [protein=putative Fe-S oxidoreductase, Radical SAM superfamily protein] [protein_id=NP_417678.1] [location=complement(3353121..3354050)]	yhcC	310	4	9	9	6	28	1.29032	2.90323	2.90323	1.93548	9.03226
lcl|NC_000913.3_cds_NP_416519.4_1999 [gene=yeeY] [locus_tag=b2015] [db_xref=ASAP:ABE-0006700,UniProtKB/Swiss-Prot:P76369] [protein=LysR family putative transcriptional regulator] [protein_id=NP_416519.4] [location=complement(2087329..2088258)]	yeeY	310	4	13	4	3	24	1.29032	4.19355	1.29032	0.967742	7.74194
lcl|NC_000913.3_cds_NP_418768.1_4265 [gene=hsdS] [locus_tag=b4348] [db_xref=ASAP:ABE-0014258,UniProtKB/Swiss-Prot:P05719] [protein=specificity determinant for hsdM and hsdR] [protein_id=NP_418768.1] [location=complement(4580068..4581462)]	hsdS	465	6	4	12	6	28	1.29032	0.860215	2.58065	1.29032	6.02151
lcl|NC_000913.3_cds_NP_416744.1_2224 [gene=glpA] [locus_tag=b2241] [db_xref=ASAP:ABE-0007422,UniProtKB/Swiss-Prot:P0A9C0] [protein=anaerobic sn-glycerol-3-phosphate dehydrogenase, large FAD/NAD(P)-binding subunit] [protein_id=NP_416744.1] [location=2352647..2354275]	glpA	543	7	19	11	9	46	1.28913	3.49908	2.02578	1.65746	8.47145
lcl|NC_000913.3_cds_NP_415837.1_1306 [gene=ycjX] [locus_tag=b1321] [db_xref=ASAP:ABE-0004433,UniProtKB/Swiss-Prot:P76046] [protein=DUF463 family protein, puatative P-loop NTPase] [protein_id=NP_415837.1] [location=1384117..1385514]	ycjX	466	6	12	6	9	33	1.28755	2.57511	1.28755	1.93133	7.08155
lcl|NC_000913.3_cds_NP_418603.1_4101 [gene=yjfJ] [locus_tag=b4182] [db_xref=ASAP:ABE-0013689,UniProtKB/Swiss-Prot:P0AF78] [protein=PspA/IM30 family protein] [protein_id=NP_418603.1] [location=4410553..4411251]	yjfJ	233	3	5	2	1	11	1.28755	2.14592	0.858369	0.429185	4.72103
lcl|NC_000913.3_cds_NP_417708.1_3186 [gene=aaeA] [locus_tag=b3241] [db_xref=ASAP:ABE-0010631,UniProtKB/Swiss-Prot:P46482] [protein=p-hydroxybenzoic acid efflux system component] [protein_id=NP_417708.1] [location=complement(3388194..3389126)]	aaeA	311	4	4	3	5	16	1.28617	1.28617	0.96463	1.60772	5.14469
lcl|NC_000913.3_cds_NP_414784.1_242 [gene=ykfB] [locus_tag=b0250] [db_xref=ASAP:ABE-0000851,UniProtKB/Swiss-Prot:P77162] [protein=CP4-6 prophage; uncharacterized protein] [protein_id=NP_414784.1] [location=complement(265620..266087)]	ykfB	156	2	3	4	4	13	1.28205	1.92308	2.5641	2.5641	8.33333
lcl|NC_000913.3_cds_NP_415169.1_633 [gene=rlmH] [locus_tag=b0636] [db_xref=ASAP:ABE-0002180,UniProtKB/Swiss-Prot:P0A8I8] [protein=23S rRNA m(3)Psi1915 pseudouridine methyltransferase, SAM-dependent] [protein_id=NP_415169.1] [location=complement(668248..668715)]	rlmH	156	2	4	3	2	11	1.28205	2.5641	1.92308	1.28205	7.05128
lcl|NC_000913.3_cds_NP_415338.1_799 [gene=mntR] [locus_tag=b0817] [db_xref=ASAP:ABE-0002793,UniProtKB/Swiss-Prot:P0A9F1] [protein=Mn(2)-responsive manganese regulon transcriptional regulator] [protein_id=NP_415338.1] [location=853183..853650]	mntR	156	2	3	2	3	10	1.28205	1.92308	1.28205	1.92308	6.41026
lcl|NC_000913.3_cds_NP_418033.1_3516 [gene=yiaL] [locus_tag=b3576] [db_xref=ASAP:ABE-0011684,UniProtKB/Swiss-Prot:P37673] [protein=DUF386 family protein] [protein_id=NP_418033.1] [location=3743743..3744210]	yiaL	156	2	5	1	0	8	1.28205	3.20513	0.641026	0	5.12821
lcl|NC_000913.3_cds_NP_416865.1_2349 [gene=dsdC] [locus_tag=b2364] [db_xref=ASAP:ABE-0007797,UniProtKB/Swiss-Prot:P46068] [protein=dsd operon activator; autorepressor] [protein_id=NP_416865.1] [location=complement(2476694..2477629)]	dsdC	312	4	5	4	2	15	1.28205	1.60256	1.28205	0.641026	4.80769
lcl|NC_000913.3_cds_NP_415956.1_1427 [gene=ydcR] [locus_tag=b1439] [db_xref=ASAP:ABE-0004800,UniProtKB/Swiss-Prot:P77730] [protein=putative DNA-binding transcriptional regulator and putative aminotransferase] [protein_id=NP_415956.1] [location=1510003..1511409]	ydcR	469	6	7	8	2	23	1.27932	1.49254	1.70576	0.426439	4.90405
lcl|NC_000913.3_cds_NP_418178.1_3671 [gene=bglF] [locus_tag=b3722] [db_xref=ASAP:ABE-0012171,UniProtKB/Swiss-Prot:P08722] [protein=fused beta-glucoside-specific PTS enzymes: IIA component/IIB component/IIC component] [protein_id=NP_418178.1] [location=complement(3903720..3905597)]	bglF	626	8	19	27	9	63	1.27796	3.03514	4.3131	1.4377	10.0639
lcl|NC_000913.3_cds_NP_415405.1_866 [gene=aat] [locus_tag=b0885] [db_xref=ASAP:ABE-0003009,UniProtKB/Swiss-Prot:P0A8P1] [protein=leucyl/phenylalanyl-tRNA-protein transferase] [protein_id=NP_415405.1] [location=complement(926728..927432)]	aat	235	3	11	6	1	21	1.2766	4.68085	2.55319	0.425532	8.93617
lcl|NC_000913.3_cds_NP_417426.1_2906 [gene=yggS] [locus_tag=b2951] [db_xref=ASAP:ABE-0009681,UniProtKB/Swiss-Prot:P67080] [protein=UPF0001 family protein, PLP-binding] [protein_id=NP_417426.1] [location=3095098..3095802]	yggS	235	3	4	3	4	14	1.2766	1.70213	1.2766	1.70213	5.95745
lcl|NC_000913.3_cds_NP_415443.2_904 [gene=mukE] [locus_tag=b0923] [db_xref=ASAP:ABE-0003136,UniProtKB/Swiss-Prot:P22524] [protein=chromosome condensin MukBEF, MukE localization factor] [protein_id=NP_415443.2] [location=975622..976326]	mukE	235	3	5	1	3	12	1.2766	2.12766	0.425532	1.2766	5.10638
lcl|NC_000913.3_cds_NP_416129.1_1601 [gene=fumA] [locus_tag=b1612] [db_xref=ASAP:ABE-0005392,UniProtKB/Swiss-Prot:P0AC33] [protein=fumarate hydratase (fumarase A), aerobic Class I] [protein_id=NP_416129.1] [location=complement(1686731..1688377)]	fumA	549	7	15	23	6	51	1.27505	2.73224	4.18944	1.0929	9.28962
lcl|NC_000913.3_cds_NP_415959.1_1430 [gene=ydcU] [locus_tag=b1442] [db_xref=ASAP:ABE-0004807,UniProtKB/Swiss-Prot:P77156] [protein=putative ABC transporter permease] [protein_id=NP_415959.1] [location=1513831..1514772]	ydcU	314	4	10	5	7	26	1.27389	3.18471	1.59236	2.2293	8.28025
lcl|NC_000913.3_cds_NP_416975.1_2462 [gene=bcp] [locus_tag=b2480] [db_xref=ASAP:ABE-0008171,UniProtKB/Swiss-Prot:P0AE52] [protein=peroxiredoxin; thiol peroxidase, thioredoxin-dependent] [protein_id=NP_416975.1] [location=2600478..2600948]	bcp	157	2	7	3	0	12	1.27389	4.4586	1.91083	0	7.64331
lcl|NC_000913.3_cds_NP_417383.1_2864 [gene=ubiH] [locus_tag=b2907] [db_xref=ASAP:ABE-0009545,UniProtKB/Swiss-Prot:P25534] [protein=2-octaprenyl-6-methoxyphenol hydroxylase, FAD/NAD(P)-binding] [protein_id=NP_417383.1] [location=complement(3052340..3053518)]	ubiH	393	5	15	6	9	35	1.27226	3.81679	1.52672	2.29008	8.90585
lcl|NC_000913.3_cds_NP_418472.1_3964 [gene=yjbM] [locus_tag=b4048] [db_xref=ASAP:ABE-0013255,UniProtKB/Swiss-Prot:P32694] [protein=uncharacterized protein] [protein_id=NP_418472.1] [location=4260599..4261306]	yjbM	236	3	1	2	3	9	1.27119	0.423729	0.847458	1.27119	3.81356
lcl|NC_000913.3_cds_NP_416873.1_2357 [gene=yfdV] [locus_tag=b2372] [db_xref=ASAP:ABE-0007824,UniProtKB/Swiss-Prot:P0AA49] [protein=putative transporter] [protein_id=NP_416873.1] [location=complement(2489242..2490186)]	yfdV	315	4	4	9	4	21	1.26984	1.26984	2.85714	1.26984	6.66667
lcl|NC_000913.3_cds_NP_416675.1_2155 [gene=setB] [locus_tag=b2170] [db_xref=ASAP:ABE-0007184,UniProtKB/Swiss-Prot:P33026] [protein=lactose/glucose efflux system] [protein_id=NP_416675.1] [location=2263863..2265044]	setB	394	5	16	8	5	34	1.26904	4.06091	2.03046	1.26904	8.62944
lcl|NC_000913.3_cds_NP_415460.1_921 [gene=elfC] [locus_tag=b0940] [db_xref=ASAP:ABE-0003189,UniProtKB/Swiss-Prot:P75857] [protein=putative outer membrane fimbrial subunit export usher protein] [protein_id=NP_415460.1] [location=999216..1001816]	elfC	867	11	25	25	15	76	1.26874	2.88351	2.88351	1.7301	8.76586
lcl|NC_000913.3_cds_NP_417283.2_2766 [gene=fucK] [locus_tag=b2803] [db_xref=ASAP:ABE-0009191,UniProtKB/Swiss-Prot:P11553] [protein=L-fuculokinase] [protein_id=NP_417283.2] [location=2937468..2938886]	fucK	473	6	14	12	5	37	1.2685	2.95983	2.537	1.05708	7.82241
lcl|NC_000913.3_cds_NP_415065.1_523 [gene=sfmD] [locus_tag=b0532] [db_xref=ASAP:ABE-0001830,UniProtKB/Swiss-Prot:P77468] [protein=putative outer membrane export usher protein] [protein_id=NP_415065.1] [location=559697..562300]	sfmD	868	11	31	28	22	92	1.26728	3.57143	3.22581	2.53456	10.5991
lcl|NC_000913.3_cds_NP_414697.1_151 [gene=clcA] [locus_tag=b0155] [db_xref=ASAP:ABE-0000533,UniProtKB/Swiss-Prot:P37019] [protein=H()/Cl(-) exchange transporter] [protein_id=NP_414697.1] [location=175107..176528]	clcA	474	6	19	16	16	57	1.26582	4.00844	3.37553	3.37553	12.0253
lcl|NC_000913.3_cds_2649 [gene=ygaY] [locus_tag=b2681] [db_xref=ASAP:ABE-0008822,ASAP:ABE-0008824,UniProtKB/Swiss-Prot:P76628] [pseudo=true] [location=join(2808316..2808576,2808570..2809493)]	ygaY	395	5	17	18	1	41	1.26582	4.3038	4.55696	0.253165	10.3797
lcl|NC_000913.3_cds_NP_418498.1_3991 [gene=nrfE] [locus_tag=b4074] [db_xref=ASAP:ABE-0013350,UniProtKB/Swiss-Prot:P32710] [protein=heme lyase (NrfEFG) for insertion of heme into c552, subunit NrfE] [protein_id=NP_418498.1] [location=4291512..4293170]	nrfE	553	7	24	10	8	49	1.26582	4.33996	1.80832	1.44665	8.86076
lcl|NC_000913.3_cds_NP_416978.4_2465 [gene=hyfC] [locus_tag=b2483] [db_xref=ASAP:ABE-0008183,UniProtKB/Swiss-Prot:P77858] [protein=hydrogenase 4, membrane subunit] [protein_id=NP_416978.4] [location=2603847..2604794]	hyfC	316	4	7	7	8	26	1.26582	2.21519	2.21519	2.53165	8.22785
lcl|NC_000913.3_cds_NP_418308.1_3801 [gene=yihL] [locus_tag=b3872] [db_xref=ASAP:ABE-0012651,UniProtKB/Swiss-Prot:P0ACM9] [protein=putative DNA-binding transcriptional regulator] [protein_id=NP_418308.1] [location=4060447..4061157]	yihL	237	3	7	3	4	17	1.26582	2.95359	1.26582	1.68776	7.173
lcl|NC_000913.3_cds_NP_415464.4_925 [gene=ycbF] [locus_tag=b0944] [db_xref=ASAP:ABE-0003197,UniProtKB/Swiss-Prot:P40876] [protein=putative periplasmic pilin chaperone] [protein_id=NP_415464.4] [location=1003947..1004657]	ycbF	237	3	5	5	3	16	1.26582	2.1097	2.1097	1.26582	6.75105
lcl|NC_000913.3_cds_NP_417869.1_3348 [gene=feoC] [locus_tag=b3410] [db_xref=ASAP:ABE-0011130,UniProtKB/Swiss-Prot:P64638] [protein=putative DNA-binding transcriptional regulator] [protein_id=NP_417869.1] [location=3542728..3542964]	feoC	79	1	4	0	0	5	1.26582	5.06329	0	0	6.32911
lcl|NC_000913.3_cds_NP_418063.1_3553 [gene=trmL] [locus_tag=b3606] [db_xref=ASAP:ABE-0011790,UniProtKB/Swiss-Prot:P0AGJ7] [protein=tRNA Leu mC34,mU34 2'-O-methyltransferase, SAM-dependent] [protein_id=NP_418063.1] [location=3781215..3781688]	trmL	158	2	5	1	2	10	1.26582	3.16456	0.632911	1.26582	6.32911
lcl|NC_000913.3_cds_NP_415397.1_858 [gene=ybjD] [locus_tag=b0876] [db_xref=ASAP:ABE-0002980,UniProtKB/Swiss-Prot:P75828] [protein=putative OLD family ATP-dependent endonuclease; DUF2813 family protein] [protein_id=NP_415397.1] [location=916473..918131]	ybjD	553	7	8	7	12	34	1.26582	1.44665	1.26582	2.16998	6.14828
lcl|NC_000913.3_cds_NP_414823.2_286 [gene=ecpE] [locus_tag=b0289] [db_xref=ASAP:ABE-0001000,UniProtKB/Swiss-Prot:P77263] [protein=ECP production pilus chaperone] [protein_id=NP_414823.2] [location=complement(304495..305205)]	ecpE	237	3	7	3	1	14	1.26582	2.95359	1.26582	0.421941	5.90717
lcl|NC_000913.3_cds_NP_416102.2_1573 [gene=ynfC] [locus_tag=b1585] [db_xref=ASAP:ABE-0005288,UniProtKB/Swiss-Prot:P67553] [protein=UPF0257 family lipoprotein] [protein_id=NP_416102.2] [location=complement(1656747..1657457)]	ynfC	237	3	2	5	2	12	1.26582	0.843882	2.1097	0.843882	5.06329
lcl|NC_000913.3_cds_NP_417440.4_2920 [gene=speC] [locus_tag=b2965] [db_xref=ASAP:ABE-0009730,UniProtKB/Swiss-Prot:P21169] [protein=ornithine decarboxylase, constitutive] [protein_id=NP_417440.4] [location=complement(3107020..3109155)]	speC	712	9	17	11	12	49	1.26404	2.38764	1.54494	1.68539	6.88202
lcl|NC_000913.3_cds_NP_414885.1_348 [gene=mhpF] [locus_tag=b0351] [db_xref=ASAP:ABE-0001207,UniProtKB/Swiss-Prot:P77580] [protein=acetaldehyde-CoA dehydrogenase II, NAD-binding] [protein_id=NP_414885.1] [location=372921..373871]	mhpF	317	4	12	6	3	25	1.26183	3.78549	1.89274	0.946372	7.88644
lcl|NC_000913.3_cds_NP_416492.1_1967 [gene=cbl] [locus_tag=b1987] [db_xref=ASAP:ABE-0006590,UniProtKB/Swiss-Prot:Q47083] [protein=ssuEADCB/tauABCD operon transcriptional activator] [protein_id=NP_416492.1] [location=complement(2059964..2060914)]	cbl	317	4	7	3	5	19	1.26183	2.2082	0.946372	1.57729	5.99369
lcl|NC_000913.3_cds_NP_414552.1_11 [gene=yaaW] [locus_tag=b0011] [db_xref=ASAP:ABE-0000037,UniProtKB/Swiss-Prot:P75617] [protein=UPF0174 family protein] [protein_id=NP_414552.1] [location=complement(10643..11356)]	yaaW	238	3	5	5	4	17	1.2605	2.10084	2.10084	1.68067	7.14286
lcl|NC_000913.3_cds_NP_415308.1_769 [gene=ybhM] [locus_tag=b0787] [db_xref=ASAP:ABE-0002688,UniProtKB/Swiss-Prot:P75769] [protein=BAX Inhibitor-1 family inner membrane protein] [protein_id=NP_415308.1] [location=820793..821506]	ybhM	238	3	5	5	4	17	1.2605	2.10084	2.10084	1.68067	7.14286
lcl|NC_000913.3_cds_NP_415913.1_1383 [gene=paaH] [locus_tag=b1395] [db_xref=ASAP:ABE-0004663,UniProtKB/Swiss-Prot:P76083] [protein=3-hydroxyadipyl-CoA dehydrogenase, NAD+dependent] [protein_id=NP_415913.1] [location=1459054..1460481]	paaH	476	6	13	6	8	33	1.2605	2.73109	1.2605	1.68067	6.93277
lcl|NC_000913.3_cds_NP_417403.1_2885 [gene=yggC] [locus_tag=b2928] [db_xref=ASAP:ABE-0009610,UniProtKB/Swiss-Prot:P11664] [protein=putative PanK family P-loop kinase] [protein_id=NP_417403.1] [location=complement(3073976..3074689)]	yggC	238	3	3	2	3	11	1.2605	1.2605	0.840336	1.2605	4.62185
lcl|NC_000913.3_cds_NP_415487.4_948 [gene=rlmI] [locus_tag=b0967] [db_xref=ASAP:ABE-0003272,UniProtKB/Swiss-Prot:P75876] [protein=23S rRNA m(5)C1962 methyltransferase, SAM-dependent] [protein_id=NP_415487.4] [location=complement(1028779..1029969)]	rlmI	397	5	9	12	5	31	1.25945	2.267	3.02267	1.25945	7.80856
lcl|NC_000913.3_cds_NP_415289.4_750 [gene=ybhD] [locus_tag=b0768] [db_xref=ASAP:ABE-0002613,UniProtKB/Swiss-Prot:P52696] [protein=putative DNA-binding transcriptional regulator] [protein_id=NP_415289.4] [location=complement(799622..800575)]	ybhD	318	4	5	5	1	15	1.25786	1.57233	1.57233	0.314465	4.71698
lcl|NC_000913.3_cds_NP_418423.1_3914 [gene=rsd] [locus_tag=b3995] [db_xref=ASAP:ABE-0013059,UniProtKB/Swiss-Prot:P0AFX4] [protein=stationary phase protein, binds sigma 70 RNA polymerase subunit] [protein_id=NP_418423.1] [location=complement(4196332..4196808)]	rsd	159	2	4	0	1	7	1.25786	2.51572	0	0.628931	4.40252
lcl|NC_000913.3_cds_NP_415162.4_626 [gene=ybeF] [locus_tag=b0629] [db_xref=ASAP:ABE-0002158,UniProtKB/Swiss-Prot:P30979] [protein=LysR family putative transcriptional regulator] [protein_id=NP_415162.4] [location=complement(660425..661378)]	ybeF	318	4	3	3	1	11	1.25786	0.943396	0.943396	0.314465	3.45912
lcl|NC_000913.3_cds_NP_418478.1_3970 [gene=tyrB] [locus_tag=b4054] [db_xref=ASAP:ABE-0013278,UniProtKB/Swiss-Prot:P04693] [protein=tyrosine aminotransferase, tyrosine-repressible, PLP-dependent] [protein_id=NP_418478.1] [location=4267114..4268307]	tyrB	398	5	11	9	5	30	1.25628	2.76382	2.26131	1.25628	7.53769
lcl|NC_000913.3_cds_3590 [gene=rph] [locus_tag=b3643] [db_xref=ASAP:ABE-0011909,UniProtKB/Swiss-Prot:P0CG19] [pseudo=true] [location=complement(join(3815834..3815881,3815881..3816549))]	rph	239	3	11	6	4	24	1.25523	4.60251	2.51046	1.67364	10.0418
lcl|NC_000913.3_cds_NP_414819.1_282 [gene=paoB] [locus_tag=b0285] [db_xref=ASAP:ABE-0000990,UniProtKB/Swiss-Prot:P77324] [protein=PaoABC aldehyde oxidoreductase, FAD-containing subunit] [protein_id=NP_414819.1] [location=complement(300931..301887)]	paoB	319	4	11	4	6	25	1.25392	3.44828	1.25392	1.88088	7.83699
lcl|NC_000913.3_cds_YP_026181.1_2666 [gene=srlE] [locus_tag=b2703] [db_xref=ASAP:ABE-0008892,UniProtKB/Swiss-Prot:P56580] [protein=glucitol/sorbitol-specific enzyme IIB component of PTS] [protein_id=YP_026181.1] [location=2826392..2827351]	srlE	320	4	19	15	1	39	1.25	5.9375	4.6875	0.3125	12.1875
lcl|NC_000913.3_cds_NP_415724.2_1187 [gene=dauA] [locus_tag=b1206] [db_xref=ASAP:ABE-0004051,UniProtKB/Swiss-Prot:P0AFR2] [protein=C4-dicarboxylic acid transporter] [protein_id=NP_415724.2] [location=complement(1259124..1260803)]	dauA	560	7	9	24	11	51	1.25	1.60714	4.28571	1.96429	9.10714
lcl|NC_000913.3_cds_NP_416419.1_1899 [gene=yecH] [locus_tag=b1906] [db_xref=ASAP:ABE-0006344,UniProtKB/Swiss-Prot:P46887] [protein=DUF2492 family protein] [protein_id=NP_416419.1] [location=complement(1989251..1989490)]	yecH	80	1	2	3	1	7	1.25	2.5	3.75	1.25	8.75
lcl|NC_000913.3_cds_NP_415014.1_473 [gene=ybaK] [locus_tag=b0481] [db_xref=ASAP:ABE-0001670,UniProtKB/Swiss-Prot:P0AAR3] [protein=Cys-tRNA(Pro)/Cys-tRNA(Cys) deacylase] [protein_id=NP_415014.1] [location=complement(506603..507082)]	ybaK	160	2	4	4	3	13	1.25	2.5	2.5	1.875	8.125
lcl|NC_000913.3_cds_2625 [gene=pinH] [locus_tag=b2648] [db_xref=ASAP:ABE-0008721,UniProtKB/Swiss-Prot:P76611] [pseudo=true] [location=complement(2783065..2783304)]	pinH	80	1	1	1	3	6	1.25	1.25	1.25	3.75	7.5
lcl|NC_000913.3_cds_NP_415456.4_917 [gene=ssuA] [locus_tag=b0936] [db_xref=ASAP:ABE-0003180,UniProtKB/Swiss-Prot:P75853] [protein=aliphatic sulfonate ABC transporter periplasmic binding protein] [protein_id=NP_415456.4] [location=complement(995985..996944)]	ssuA	320	4	11	5	2	22	1.25	3.4375	1.5625	0.625	6.875
lcl|NC_000913.3_cds_NP_418078.1_3568 [gene=waaC] [locus_tag=b3621] [db_xref=ASAP:ABE-0011847,UniProtKB/Swiss-Prot:P24173] [protein=ADP-heptose:LPS heptosyl transferase I] [protein_id=NP_418078.1] [location=3795979..3796938]	waaC	320	4	8	2	7	21	1.25	2.5	0.625	2.1875	6.5625
lcl|NC_000913.3_cds_NP_415719.2_1182 [gene=dhaR] [locus_tag=b1201] [db_xref=ASAP:ABE-0004033,UniProtKB/Swiss-Prot:P76016] [protein=dhaKLM operon transcription activator] [protein_id=NP_415719.2] [location=1251066..1252985]	dhaR	640	8	18	9	5	40	1.25	2.8125	1.40625	0.78125	6.25
lcl|NC_000913.3_cds_NP_416649.1_2129 [gene=sanA] [locus_tag=b2144] [db_xref=ASAP:ABE-0007091,UniProtKB/Swiss-Prot:P0AFY2] [protein=DUF218 superfamily vancomycin high temperature exclusion protein] [protein_id=NP_416649.1] [location=2232878..2233597]	sanA	240	3	5	4	3	15	1.25	2.08333	1.66667	1.25	6.25
lcl|NC_000913.3_cds_NP_416442.1_1922 [gene=yedL] [locus_tag=b1932] [db_xref=ASAP:ABE-0006433,UniProtKB/Swiss-Prot:P76319] [protein=GNAT family putative N-acetyltransferase] [protein_id=NP_416442.1] [location=2010600..2011079]	yedL	160	2	3	4	0	9	1.25	1.875	2.5	0	5.625
lcl|NC_000913.3_cds_NP_416613.1_2095 [gene=yehC] [locus_tag=b2110] [db_xref=ASAP:ABE-0006978,UniProtKB/Swiss-Prot:P33342] [protein=putative periplasmic pilin chaperone] [protein_id=NP_416613.1] [location=complement(2190926..2191645)]	yehC	240	3	4	3	3	13	1.25	1.66667	1.25	1.25	5.41667
lcl|NC_000913.3_cds_NP_414684.1_138 [gene=folK] [locus_tag=b0142] [db_xref=ASAP:ABE-0000491,UniProtKB/Swiss-Prot:P26281] [protein=2-amino-4-hydroxy-6-hydroxymethyldihyropteridine pyrophosphokinase] [protein_id=NP_414684.1] [location=complement(157253..157732)]	folK	160	2	2	2	2	8	1.25	1.25	1.25	1.25	5
lcl|NC_000913.3_cds_NP_416165.2_1638 [gene=ydhL] [locus_tag=b1648] [db_xref=ASAP:ABE-0005510,UniProtKB/Swiss-Prot:P64474] [protein=DUF1289 family protein] [protein_id=NP_416165.2] [location=complement(1725681..1725920)]	ydhL	80	1	2	0	1	4	1.25	2.5	0	1.25	5
lcl|NC_000913.3_cds_NP_416015.2_1485 [gene=ydeN] [locus_tag=b1498] [db_xref=ASAP:ABE-0004988,UniProtKB/Swiss-Prot:P77318] [protein=putative Ser-type periplasmic non-aryl sulfatase] [protein_id=NP_416015.2] [location=complement(1580842..1582524)]	ydeN	561	7	10	16	2	35	1.24777	1.78253	2.85205	0.356506	6.23886
lcl|NC_000913.3_cds_NP_415117.2_582 [gene=fes] [locus_tag=b0585] [db_xref=ASAP:ABE-0002019,UniProtKB/Swiss-Prot:P13039] [protein=enterobactin/ferrienterobactin esterase] [protein_id=NP_415117.2] [location=612737..613939]	fes	401	5	12	7	6	30	1.24688	2.99252	1.74564	1.49626	7.4813
lcl|NC_000913.3_cds_NP_416752.1_2233 [gene=yfaY] [locus_tag=b2249] [db_xref=ASAP:ABE-0007441,UniProtKB/Swiss-Prot:P77808] [protein=inactive PncC family protein] [protein_id=NP_416752.1] [location=complement(2362431..2363633)]	yfaY	401	5	10	7	6	28	1.24688	2.49377	1.74564	1.49626	6.98254
lcl|NC_000913.3_cds_NP_416065.1_1534 [gene=stfQ] [locus_tag=b1547] [db_xref=ASAP:ABE-0005168,UniProtKB/Swiss-Prot:P77515] [protein=Qin prophage; putative side tail fibre assembly protein] [protein_id=NP_416065.1] [location=complement(1634885..1635847)]	stfQ	321	4	10	17	8	39	1.24611	3.11526	5.29595	2.49221	12.1495
lcl|NC_000913.3_cds_NP_414899.2_361 [gene=tauA] [locus_tag=b0365] [db_xref=ASAP:ABE-0001256,UniProtKB/Swiss-Prot:Q47537] [protein=taurine ABC transporter periplasmic binding protein] [protein_id=NP_414899.2] [location=385232..386194]	tauA	321	4	8	4	4	20	1.24611	2.49221	1.24611	1.24611	6.23053
lcl|NC_000913.3_cds_NP_416315.1_1792 [gene=yeaV] [locus_tag=b1801] [db_xref=ASAP:ABE-0005995,UniProtKB/Swiss-Prot:P0ABD1] [protein=putative transporter] [protein_id=NP_416315.1] [location=1883188..1884633]	yeaV	482	6	23	12	4	45	1.24481	4.77178	2.48963	0.829876	9.3361
lcl|NC_000913.3_cds_NP_415176.1_640 [gene=ybeL] [locus_tag=b0643] [db_xref=ASAP:ABE-0002199,UniProtKB/Swiss-Prot:P0AAT9] [protein=DUF1451 family protein] [protein_id=NP_415176.1] [location=675018..675500]	ybeL	161	2	1	1	3	7	1.24224	0.621118	0.621118	1.86335	4.34783
lcl|NC_000913.3_cds_NP_416757.1_2238 [gene=arnC] [locus_tag=b2254] [db_xref=ASAP:ABE-0007458,UniProtKB/Swiss-Prot:P77757] [protein=undecaprenyl phosphate-L-Ara4FN transferase] [protein_id=NP_416757.1] [location=2367071..2368039]	arnC	323	4	8	6	3	21	1.23839	2.47678	1.85759	0.928793	6.50155
lcl|NC_000913.3_cds_NP_417241.1_2724 [gene=ygcB] [locus_tag=b2761] [db_xref=ASAP:ABE-0009054,UniProtKB/Swiss-Prot:P38036] [protein=Cascade complex anti-viral R-loop helicase-annealase Cas3] [protein_id=NP_417241.1] [location=complement(2884553..2887219)]	ygcB	889	11	12	17	12	52	1.23735	1.34983	1.91226	1.34983	5.84927
lcl|NC_000913.3_cds_NP_418364.1_3857 [gene=rraA] [locus_tag=b3929] [db_xref=ASAP:ABE-0012837,UniProtKB/Swiss-Prot:P0A8R0] [protein=ribonuclease E (RNase E) inhibitor protein] [protein_id=NP_418364.1] [location=complement(4118845..4119330)]	rraA	162	2	11	6	2	21	1.23457	6.79012	3.7037	1.23457	12.963
lcl|NC_000913.3_cds_NP_416386.4_1865 [gene=torZ] [locus_tag=b1872] [db_xref=ASAP:ABE-0006244,UniProtKB/Swiss-Prot:P46923] [protein=trimethylamine N-oxide reductase system III, catalytic subunit] [protein_id=NP_416386.4] [location=complement(1954578..1957007)]	torZ	810	10	31	24	7	72	1.23457	3.82716	2.96296	0.864198	8.88889
lcl|NC_000913.3_cds_NP_416205.1_1679 [gene=ydiM] [locus_tag=b1690] [db_xref=ASAP:ABE-0005645,UniProtKB/Swiss-Prot:P76197] [protein=putative MFS transporter, membrane protein] [protein_id=NP_416205.1] [location=1771071..1772285]	ydiM	405	5	11	12	5	33	1.23457	2.71605	2.96296	1.23457	8.14815
lcl|NC_000913.3_cds_NP_414690.4_144 [gene=hrpB] [locus_tag=b0148] [db_xref=ASAP:ABE-0000510,UniProtKB/Swiss-Prot:P37024] [protein=putative ATP-dependent helicase] [protein_id=NP_414690.4] [location=162105..164534]	hrpB	810	10	16	11	15	52	1.23457	1.97531	1.35802	1.85185	6.41975
lcl|NC_000913.3_cds_NP_417723.1_3202 [gene=yhdT] [locus_tag=b3257] [db_xref=ASAP:ABE-0010690,UniProtKB/Swiss-Prot:P45566] [protein=DUF997 family putative inner membrane protein] [protein_id=NP_417723.1] [location=3407375..3407617]	yhdT	81	1	2	1	1	5	1.23457	2.46914	1.23457	1.23457	6.17284
lcl|NC_000913.3_cds_NP_416774.2_2256 [gene=yfbL] [locus_tag=b2271] [db_xref=ASAP:ABE-0007506,UniProtKB/Swiss-Prot:P76482] [protein=putative M28A family peptidase] [protein_id=NP_416774.2] [location=2385860..2386831]	yfbL	324	4	5	8	2	19	1.23457	1.54321	2.46914	0.617284	5.8642
lcl|NC_000913.3_cds_NP_416245.2_1720 [gene=cedA] [locus_tag=b1731] [db_xref=ASAP:ABE-0005776,UniProtKB/Swiss-Prot:P0AE60] [protein=cell division modulator] [protein_id=NP_416245.2] [location=complement(1813421..1813663)]	cedA	81	1	1	0	1	3	1.23457	1.23457	0	1.23457	3.7037
lcl|NC_000913.3_cds_NP_418441.1_3932 [gene=arpA] [locus_tag=b4017] [db_xref=ASAP:ABE-0013133,UniProtKB/Swiss-Prot:P23325] [protein=ankyrin repeat protein] [protein_id=NP_418441.1] [location=complement(4220301..4222487)]	arpA	729	9	3	12	3	27	1.23457	0.411523	1.64609	0.411523	3.7037
lcl|NC_000913.3_cds_NP_416560.1_2041 [gene=wcaD] [locus_tag=b2056] [db_xref=ASAP:ABE-0006809,UniProtKB/Swiss-Prot:P71238] [protein=putative colanic acid polymerase] [protein_id=NP_416560.1] [location=complement(2129661..2130878)]	wcaD	406	5	8	12	5	30	1.23153	1.97044	2.95567	1.23153	7.38916
lcl|NC_000913.3_cds_NP_417063.1_2552 [gene=lepB] [locus_tag=b2568] [db_xref=ASAP:ABE-0008450,UniProtKB/Swiss-Prot:P00803] [protein=leader peptidase (signal peptidase I)] [protein_id=NP_417063.1] [location=complement(2704335..2705309)]	lepB	325	4	11	9	4	28	1.23077	3.38462	2.76923	1.23077	8.61538
lcl|NC_000913.3_cds_NP_414903.4_365 [gene=hemB] [locus_tag=b0369] [db_xref=ASAP:ABE-0001266,UniProtKB/Swiss-Prot:P0ACB2] [protein=5-aminolevulinate dehydratase (porphobilinogen synthase)] [protein_id=NP_414903.4] [location=complement(388753..389727)]	hemB	325	4	10	8	0	22	1.23077	3.07692	2.46154	0	6.76923
lcl|NC_000913.3_cds_NP_418009.2_3490 [gene=ghrB] [locus_tag=b3553] [db_xref=ASAP:ABE-0011604,UniProtKB/Swiss-Prot:P37666] [protein=glyoxylate/hydroxypyruvate reductase B] [protein_id=NP_418009.2] [location=3717310..3718284]	ghrB	325	4	11	2	2	19	1.23077	3.38462	0.615385	0.615385	5.84615
lcl|NC_000913.3_cds_NP_417059.1_2548 [gene=pdxJ] [locus_tag=b2564] [db_xref=ASAP:ABE-0008435,UniProtKB/Swiss-Prot:P0A794] [protein=pyridoxine 5'-phosphate synthase] [protein_id=NP_417059.1] [location=complement(2700998..2701729)]	pdxJ	244	3	6	6	2	17	1.22951	2.45902	2.45902	0.819672	6.96721
lcl|NC_000913.3_cds_NP_417834.6_3313 [gene=frlR] [locus_tag=b3375] [db_xref=ASAP:ABE-0011031,UniProtKB/Swiss-Prot:P45544] [protein=putative DNA-binding transcriptional regulator] [protein_id=NP_417834.6] [location=3504052..3504783]	frlR	244	3	5	1	2	11	1.22951	2.04918	0.409836	0.819672	4.5082
lcl|NC_000913.3_cds_NP_417026.1_2513 [gene=iscR] [locus_tag=b2531] [db_xref=ASAP:ABE-0008326,UniProtKB/Swiss-Prot:P0AGK8] [protein=isc operon transcriptional repressor; suf operon transcriptional activator; oxidative stress- and iron starvation-inducible; autorepressor] [protein_id=NP_417026.1] [location=complement(2661643..2662131)]	iscR	163	2	9	6	1	18	1.22699	5.52147	3.68098	0.613497	11.0429
lcl|NC_000913.3_cds_4261 [gene=yjiV] [locus_tag=b4486] [db_xref=ASAP:ABE-0174119,UniProtKB/Swiss-Prot:P39393] [pseudo=true] [location=4573919..4576855]	yjiV	979	12	21	12	15	60	1.22574	2.14505	1.22574	1.53218	6.1287
lcl|NC_000913.3_cds_NP_416554.1_2035 [gene=wcaI] [locus_tag=b2050] [db_xref=ASAP:ABE-0006794,UniProtKB/Swiss-Prot:P32057] [protein=putative glycosyl transferase] [protein_id=NP_416554.1] [location=complement(2124523..2125746)]	wcaI	408	5	20	4	6	35	1.22549	4.90196	0.980392	1.47059	8.57843
lcl|NC_000913.3_cds_NP_415611.1_1071 [gene=fabG] [locus_tag=b1093] [db_xref=ASAP:ABE-0003700,UniProtKB/Swiss-Prot:P0AEK2] [protein=3-oxoacyl-[acyl-carrier-protein] reductase] [protein_id=NP_415611.1] [location=1150670..1151404]	fabG	245	3	12	13	1	29	1.22449	4.89796	5.30612	0.408163	11.8367
lcl|NC_000913.3_cds_NP_415571.1_1031 [gene=mdtG] [locus_tag=b1053] [db_xref=ASAP:ABE-0003572,UniProtKB/Swiss-Prot:P25744] [protein=putative drug efflux system protein] [protein_id=NP_415571.1] [location=complement(1114264..1115490)]	mdtG	409	5	20	10	4	39	1.22249	4.88998	2.44499	0.977995	9.53545
lcl|NC_000913.3_cds_NP_415281.1_742 [gene=modF] [locus_tag=b0760] [db_xref=ASAP:ABE-0002582,UniProtKB/Swiss-Prot:P31060] [protein=molybdate ABC transporter ATPase] [protein_id=NP_415281.1] [location=complement(792316..793788)]	modF	491	6	15	11	4	36	1.222	3.05499	2.24033	0.814664	7.33198
lcl|NC_000913.3_cds_4226 [gene=yjhZ] [locus_tag=b4657] [db_xref=EcoGene:EG14447,GeneID:5625583] [pseudo=true] [location=complement(4534430..4534675)]	yjhZ	82	1	2	3	1	7	1.21951	2.43902	3.65854	1.21951	8.53659
lcl|NC_000913.3_cds_NP_415858.1_1329 [gene=ydaN] [locus_tag=b1342] [db_xref=ASAP:ABE-0004508,UniProtKB/Swiss-Prot:P64423] [protein=putative Zn(II) transporter] [protein_id=NP_415858.1] [location=1408050..1409033]	ydaN	328	4	11	6	6	27	1.21951	3.35366	1.82927	1.82927	8.23171
lcl|NC_000913.3_cds_NP_417043.1_2531 [gene=yphF] [locus_tag=b2548] [db_xref=ASAP:ABE-0008378,UniProtKB/Swiss-Prot:P77269] [protein=putative sugar ABC transporter periplasmic binding protein] [protein_id=NP_417043.1] [location=complement(2678384..2679367)]	yphF	328	4	9	11	3	27	1.21951	2.7439	3.35366	0.914634	8.23171
lcl|NC_000913.3_cds_NP_415406.1_867 [gene=cydC] [locus_tag=b0886] [db_xref=ASAP:ABE-0003012,UniProtKB/Swiss-Prot:P23886] [protein=glutathione/cysteine ABC transporter export permease/ATPase] [protein_id=NP_415406.1] [location=complement(927474..929195)]	cydC	574	7	19	10	11	47	1.21951	3.3101	1.74216	1.91638	8.18815
lcl|NC_000913.3_cds_NP_417167.1_2650 [gene=ygaZ] [locus_tag=b2682] [db_xref=ASAP:ABE-0008829,UniProtKB/Swiss-Prot:P76630] [protein=putative L-valine exporter, norvaline resistance protein] [protein_id=NP_417167.1] [location=2809617..2810354]	ygaZ	246	3	9	6	2	20	1.21951	3.65854	2.43902	0.813008	8.13008
lcl|NC_000913.3_cds_NP_417927.1_3406 [gene=tusA] [locus_tag=b3470] [db_xref=ASAP:ABE-0011336,UniProtKB/Swiss-Prot:P0A890] [protein=mnm(5)-s(2)U34-tRNA 2-thiolation sulfurtransferase] [protein_id=NP_417927.1] [location=complement(3608751..3608996)]	tusA	82	1	3	1	1	6	1.21951	3.65854	1.21951	1.21951	7.31707
lcl|NC_000913.3_cds_NP_417490.1_2968 [gene=plsC] [locus_tag=b3018] [db_xref=ASAP:ABE-0009910,UniProtKB/Swiss-Prot:P26647] [protein=1-acyl-sn-glycerol-3-phosphate acyltransferase] [protein_id=NP_417490.1] [location=complement(3162744..3163481)]	plsC	246	3	9	3	2	17	1.21951	3.65854	1.21951	0.813008	6.91057
lcl|NC_000913.3_cds_NP_416458.1_1936 [gene=fliP] [locus_tag=b1948] [db_xref=ASAP:ABE-0006475,UniProtKB/Swiss-Prot:P0AC05] [protein=flagellar biosynthesis protein] [protein_id=NP_416458.1] [location=2021869..2022606]	fliP	246	3	4	4	4	15	1.21951	1.62602	1.62602	1.62602	6.09756
lcl|NC_000913.3_cds_2811 [gene=ygeF] [locus_tag=b2850] [db_xref=ASAP:ABE-0009361,UniProtKB/Swiss-Prot:Q46786] [pseudo=true] [location=join(2990554..2990949,2990948..2991043)]	ygeF	164	2	0	2	1	5	1.21951	0	1.21951	0.609756	3.04878
lcl|NC_000913.3_cds_YP_025294.2_76 [gene=ilvI] [locus_tag=b0077] [db_xref=ASAP:ABE-0000290,UniProtKB/Swiss-Prot:P00893] [protein=acetolactate synthase 3 large subunit] [protein_id=YP_025294.2] [location=85630..87354]	ilvI	575	7	16	11	15	49	1.21739	2.78261	1.91304	2.6087	8.52174
lcl|NC_000913.3_cds_NP_415436.1_897 [gene=ycaQ] [locus_tag=b0916] [db_xref=ASAP:ABE-0003117,UniProtKB/Swiss-Prot:P75843] [protein=DUF1006 family protein with C-terminal wHTH domain] [protein_id=NP_415436.1] [location=969389..970621]	ycaQ	411	5	9	3	4	21	1.21655	2.18978	0.729927	0.973236	5.10949
lcl|NC_000913.3_cds_NP_416429.4_1909 [gene=dcyD] [locus_tag=b1919] [db_xref=ASAP:ABE-0006389,UniProtKB/Swiss-Prot:P76316] [protein=D-cysteine desulfhydrase, PLP-dependent] [protein_id=NP_416429.4] [location=complement(1998494..1999480)]	dcyD	329	4	15	6	5	30	1.21581	4.55927	1.82371	1.51976	9.11854
lcl|NC_000913.3_cds_NP_418041.1_3526 [gene=yiaT] [locus_tag=b3584] [db_xref=ASAP:ABE-0011704,UniProtKB/Swiss-Prot:P37681] [protein=putative outer membrane protein] [protein_id=NP_418041.1] [location=complement(3751128..3751868)]	yiaT	247	3	3	7	3	16	1.21457	1.21457	2.83401	1.21457	6.47773
lcl|NC_000913.3_cds_NP_418248.1_3741 [gene=hemD] [locus_tag=b3804] [db_xref=ASAP:ABE-0012425,UniProtKB/Swiss-Prot:P09126] [protein=uroporphyrinogen III synthase] [protein_id=NP_418248.1] [location=complement(3989088..3989828)]	hemD	247	3	3	6	3	15	1.21457	1.21457	2.42915	1.21457	6.07287
lcl|NC_000913.3_cds_NP_418324.1_3817 [gene=yiiD] [locus_tag=b3888] [db_xref=ASAP:ABE-0012692,UniProtKB/Swiss-Prot:P0ADQ2] [protein=GNAT family putative N-acetyltransferase] [protein_id=NP_418324.1] [location=4077449..4078438]	yiiD	330	4	12	6	6	28	1.21212	3.63636	1.81818	1.81818	8.48485
lcl|NC_000913.3_cds_NP_415215.1_676 [gene=ybfP] [locus_tag=b0689] [db_xref=ASAP:ABE-0002350,UniProtKB/Swiss-Prot:P75737] [protein=lipoprotein] [protein_id=NP_415215.1] [location=715412..715906]	ybfP	165	2	5	4	2	13	1.21212	3.0303	2.42424	1.21212	7.87879
lcl|NC_000913.3_cds_NP_415302.1_763 [gene=moaA] [locus_tag=b0781] [db_xref=ASAP:ABE-0002669,UniProtKB/Swiss-Prot:P30745] [protein=molybdopterin biosynthesis protein A] [protein_id=NP_415302.1] [location=817044..818033]	moaA	330	4	13	7	2	26	1.21212	3.93939	2.12121	0.606061	7.87879
lcl|NC_000913.3_cds_NP_417467.1_2947 [gene=hybD] [locus_tag=b2993] [db_xref=ASAP:ABE-0009826,UniProtKB/Swiss-Prot:P37182] [protein=maturation protease for hydrogenase 2] [protein_id=NP_417467.1] [location=complement(3140792..3141286)]	hybD	165	2	9	1	1	13	1.21212	5.45455	0.606061	0.606061	7.87879
lcl|NC_000913.3_cds_NP_418780.2_4277 [gene=yjjA] [locus_tag=b4360] [db_xref=ASAP:ABE-0014301,UniProtKB/Swiss-Prot:P18390] [protein=putative DUF2501 family periplasmic protein] [protein_id=NP_418780.2] [location=complement(4599695..4600189)]	yjjA	165	2	5	3	2	12	1.21212	3.0303	1.81818	1.21212	7.27273
lcl|NC_000913.3_cds_NP_416712.1_2192 [gene=napF] [locus_tag=b2208] [db_xref=ASAP:ABE-0007293,UniProtKB/Swiss-Prot:P0AAL0] [protein=ferredoxin-type protein, role in electron transfer to periplasmic nitrate reductase NapA] [protein_id=NP_416712.1] [location=complement(2303003..2303497)]	napF	165	2	4	3	2	11	1.21212	2.42424	1.81818	1.21212	6.66667
lcl|NC_000913.3_cds_NP_416858.1_2340 [gene=yfdN] [locus_tag=b2357] [db_xref=ASAP:ABE-0007777,UniProtKB/Swiss-Prot:P76510] [protein=CPS-53 (KpLE1) prophage; uncharacterized protein] [protein_id=NP_416858.1] [location=complement(2472387..2472881)]	yfdN	165	2	3	2	3	10	1.21212	1.81818	1.21212	1.81818	6.06061
lcl|NC_000913.3_cds_NP_416797.2_2279 [gene=yfbU] [locus_tag=b2294] [db_xref=ASAP:ABE-0007571,UniProtKB/Swiss-Prot:P0A8W8] [protein=UPF0304 family protein] [protein_id=NP_416797.2] [location=complement(2412100..2412594)]	yfbU	165	2	2	3	1	8	1.21212	1.21212	1.81818	0.606061	4.84848
lcl|NC_000913.3_cds_3379 [gene=yrhA] [locus_tag=b3443] [db_xref=ASAP:ABE-0011246,UniProtKB/Swiss-Prot:P46856] [pseudo=true] [location=join(3583038..3583418,3584196..3584309)]	yrhA	165	2	1	0	1	4	1.21212	0.606061	0	0.606061	2.42424
lcl|NC_000913.3_cds_NP_417850.1_3329 [gene=hofQ] [locus_tag=b3391] [db_xref=ASAP:ABE-0011071,UniProtKB/Swiss-Prot:P34749] [protein=DNA catabolic putative fimbrial transporter] [protein_id=NP_417850.1] [location=complement(3519465..3520703)]	hofQ	413	5	9	6	10	30	1.21065	2.17918	1.45278	2.42131	7.26392
lcl|NC_000913.3_cds_NP_416057.1_1526 [gene=ydfG] [locus_tag=b1539] [db_xref=ASAP:ABE-0005137,UniProtKB/Swiss-Prot:P39831] [protein=NADP-dependent 3-hydroxy acid dehydrogenase; malonic semialdehyde reductase] [protein_id=NP_416057.1] [location=1627517..1628263]	ydfG	249	3	6	13	1	23	1.20482	2.40964	5.22088	0.401606	9.23695
lcl|NC_000913.3_cds_NP_416660.1_2140 [gene=cirA] [locus_tag=b2155] [db_xref=ASAP:ABE-0007126,UniProtKB/Swiss-Prot:P17315] [protein=colicin IA outer membrane receptor and translocator; ferric iron-catecholate transporter] [protein_id=NP_416660.1] [location=complement(2244778..2246769)]	cirA	664	8	23	19	9	59	1.20482	3.46386	2.86145	1.35542	8.88554
lcl|NC_000913.3_cds_NP_417464.1_2944 [gene=hybG] [locus_tag=b2990] [db_xref=ASAP:ABE-0009816,UniProtKB/Swiss-Prot:P0AAM7] [protein=hydrogenase 2 accessory protein] [protein_id=NP_417464.1] [location=complement(3139716..3139964)]	hybG	83	1	3	3	0	7	1.20482	3.61446	3.61446	0	8.43373
lcl|NC_000913.3_cds_NP_415908.1_1378 [gene=paaC] [locus_tag=b1390] [db_xref=ASAP:ABE-0004653,UniProtKB/Swiss-Prot:P76079] [protein=ring 1,2-phenylacetyl-CoA epoxidase subunit] [protein_id=NP_415908.1] [location=1455164..1455910]	paaC	249	3	7	7	2	19	1.20482	2.81124	2.81124	0.803213	7.63052
lcl|NC_000913.3_cds_NP_418359.1_3852 [gene=fpr] [locus_tag=b3924] [db_xref=ASAP:ABE-0012818,UniProtKB/Swiss-Prot:P28861] [protein=ferredoxin-NADP reductase; flavodoxin reductase] [protein_id=NP_418359.1] [location=complement(4113726..4114472)]	fpr	249	3	9	2	3	17	1.20482	3.61446	0.803213	1.20482	6.82731
lcl|NC_000913.3_cds_NP_418463.4_3955 [gene=ubiC] [locus_tag=b4039] [db_xref=ASAP:ABE-0013227,UniProtKB/Swiss-Prot:P26602] [protein=chorismate--pyruvate lyase] [protein_id=NP_418463.4] [location=4252506..4253003]	ubiC	166	2	1	4	4	11	1.20482	0.60241	2.40964	2.40964	6.62651
lcl|NC_000913.3_cds_NP_414763.1_219 [gene=rayT] [locus_tag=b0228] [db_xref=ASAP:ABE-0000779,UniProtKB/Swiss-Prot:Q47152] [protein=RAYT REP element-mobilizing transposase; TnpA(REP)] [protein_id=NP_414763.1] [location=247637..248134]	rayT	166	2	1	1	4	8	1.20482	0.60241	0.60241	2.40964	4.81928
lcl|NC_000913.3_cds_NP_417419.1_2899 [gene=yggI] [locus_tag=b2944] [db_xref=ASAP:ABE-0009657,UniProtKB/Swiss-Prot:P39902] [protein=Zn-dependent metalloprotease-related protein] [protein_id=NP_417419.1] [location=3089755..3090252]	yggI	166	2	3	2	1	8	1.20482	1.80723	1.20482	0.60241	4.81928
lcl|NC_000913.3_cds_NP_417041.1_2529 [gene=yphD] [locus_tag=b2546] [db_xref=ASAP:ABE-0008373,UniProtKB/Swiss-Prot:P77315] [protein=putative sugar ABC transporter permease] [protein_id=NP_417041.1] [location=complement(2675827..2676825)]	yphD	333	4	11	16	6	37	1.2012	3.3033	4.8048	1.8018	11.1111
lcl|NC_000913.3_cds_NP_415316.1_777 [gene=ybhG] [locus_tag=b0795] [db_xref=ASAP:ABE-0002709,UniProtKB/Swiss-Prot:P75777] [protein=putative membrane fusion protein (MFP) component of efflux pump, membrane anchor] [protein_id=NP_415316.1] [location=complement(828974..829972)]	ybhG	333	4	8	7	6	25	1.2012	2.4024	2.1021	1.8018	7.50751
lcl|NC_000913.3_cds_NP_417453.1_2933 [gene=glcD] [locus_tag=b2979] [db_xref=ASAP:ABE-0009773,UniProtKB/Swiss-Prot:P0AEP9] [protein=glycolate oxidase subunit, FAD-linked] [protein_id=NP_417453.1] [location=complement(3126522..3128021)]	glcD	500	6	23	14	6	49	1.2	4.6	2.8	1.2	9.8
lcl|NC_000913.3_cds_NP_416247.1_1722 [gene=chbG] [locus_tag=b1733] [db_xref=ASAP:ABE-0005783,UniProtKB/Swiss-Prot:P37794] [protein=chito-oligosaccharide deacetylase] [protein_id=NP_416247.1] [location=complement(1816386..1817135)]	chbG	250	3	4	7	5	19	1.2	1.6	2.8	2	7.6
lcl|NC_000913.3_cds_NP_417519.4_2996 [gene=yqiH] [locus_tag=b3047] [db_xref=ASAP:ABE-0010003,UniProtKB/Swiss-Prot:P77616] [protein=putative periplasmic pilin chaperone] [protein_id=NP_417519.4] [location=3189881..3190630]	yqiH	250	3	2	5	2	12	1.2	0.8	2	0.8	4.8
lcl|NC_000913.3_cds_NP_415096.1_560 [gene=appY] [locus_tag=b0564] [db_xref=ASAP:ABE-0001929,UniProtKB/Swiss-Prot:P05052] [protein=global transcriptional activator; DLP12 prophage] [protein_id=NP_415096.1] [location=583681..584430]	appY	250	3	4	1	1	9	1.2	1.6	0.4	0.4	3.6
lcl|NC_000913.3_cds_1349 [gene=ydaW] [locus_tag=b1361] [db_xref=ASAP:ABE-0004562,UniProtKB/Swiss-Prot:P76066] [pseudo=true] [location=1422701..1423200]	ydaW	166.667	2	2	4	0	8	1.2	1.2	2.4	0	4.8
lcl|NC_000913.3_cds_NP_416736.1_2216 [gene=yfaL] [locus_tag=b2233] [db_xref=ASAP:ABE-0007377,UniProtKB/Swiss-Prot:P45508] [protein=adhesin] [protein_id=NP_416736.1] [location=complement(2340417..2344169)]	yfaL	1251	15	66	47	27	155	1.19904	5.27578	3.75699	2.15827	12.3901
lcl|NC_000913.3_cds_YP_026286.1_4146 [gene=ytfR] [locus_tag=b4485] [db_xref=ASAP:ABE-0174118,UniProtKB/Swiss-Prot:Q6BEX0] [protein=putative sugar ABC transporter ATPase] [protein_id=YP_026286.1] [location=4451058..4452560]	ytfR	501	6	24	7	3	40	1.1976	4.79042	1.39721	0.598802	7.98403
lcl|NC_000913.3_cds_3471 [gene=bcsQ] [locus_tag=b3534] [db_xref=ASAP:ABE-0011549,UniProtKB/Swiss-Prot:P37655] [pseudo=true] [location=complement(3695233..3695985)]	bcsQ	251	3	6	2	6	17	1.19522	2.39044	0.796813	2.39044	6.77291
lcl|NC_000913.3_cds_NP_415122.1_588 [gene=fepD] [locus_tag=b0590] [db_xref=ASAP:ABE-0002031,UniProtKB/Swiss-Prot:P23876] [protein=ferrienterobactin ABC transporter permease] [protein_id=NP_415122.1] [location=complement(621185..622189)]	fepD	335	4	16	11	5	36	1.19403	4.77612	3.28358	1.49254	10.7463
lcl|NC_000913.3_cds_NP_415617.1_1077 [gene=holB] [locus_tag=b1099] [db_xref=ASAP:ABE-0003716,UniProtKB/Swiss-Prot:P28631] [protein=DNA polymerase III, delta prime subunit] [protein_id=NP_415617.1] [location=1155762..1156766]	holB	335	4	10	6	1	21	1.19403	2.98507	1.79104	0.298507	6.26866
lcl|NC_000913.3_cds_NP_418565.1_4060 [gene=yjeH] [locus_tag=b4141] [db_xref=ASAP:ABE-0013559,UniProtKB/Swiss-Prot:P39277] [protein=putative transporter] [protein_id=NP_418565.1] [location=complement(4369156..4370412)]	yjeH	419	5	19	12	5	41	1.19332	4.53461	2.86396	1.19332	9.7852
lcl|NC_000913.3_cds_NP_415521.1_984 [gene=yccE] [locus_tag=b1001] [db_xref=ASAP:ABE-0003384,UniProtKB/Swiss-Prot:P36661] [protein=uncharacterized protein] [protein_id=NP_415521.1] [location=1064036..1065292]	yccE	419	5	4	5	3	17	1.19332	0.954654	1.19332	0.71599	4.05728
lcl|NC_000913.3_cds_NP_417625.1_3102 [gene=yhbS] [locus_tag=b3156] [db_xref=ASAP:ABE-0010373,UniProtKB/Swiss-Prot:P63417] [protein=GNAT family putative N-acetyltransferase] [protein_id=NP_417625.1] [location=complement(3300255..3300758)]	yhbS	168	2	10	2	2	16	1.19048	5.95238	1.19048	1.19048	9.52381
lcl|NC_000913.3_cds_NP_418067.1_3557 [gene=grxC] [locus_tag=b3610] [db_xref=ASAP:ABE-0011801,UniProtKB/Swiss-Prot:P0AC62] [protein=glutaredoxin 3] [protein_id=NP_418067.1] [location=complement(3784191..3784442)]	grxC	84	1	4	2	0	7	1.19048	4.7619	2.38095	0	8.33333
lcl|NC_000913.3_cds_NP_416301.1_1776 [gene=yeaK] [locus_tag=b1787] [db_xref=ASAP:ABE-0005945,UniProtKB/Swiss-Prot:P64483] [protein=aminoacyl-tRNA editing domain protein] [protein_id=NP_416301.1] [location=1873574..1874077]	yeaK	168	2	8	3	0	13	1.19048	4.7619	1.78571	0	7.7381
lcl|NC_000913.3_cds_NP_416401.1_1880 [gene=cheW] [locus_tag=b1887] [db_xref=ASAP:ABE-0006292,UniProtKB/Swiss-Prot:P0A964] [protein=purine-binding chemotaxis protein] [protein_id=NP_416401.1] [location=complement(1972836..1973339)]	cheW	168	2	8	3	0	13	1.19048	4.7619	1.78571	0	7.7381
lcl|NC_000913.3_cds_3539 [gene=yibS] [locus_tag=b4650] [db_xref=EcoGene:EG14348,GeneID:5625576] [pseudo=true] [location=3768639..3768890]	yibS	84	1	0	1	4	6	1.19048	0	1.19048	4.7619	7.14286
lcl|NC_000913.3_cds_NP_414562.1_20 [gene=insB1] [locus_tag=b0021] [db_xref=ASAP:ABE-0000075,UniProtKB/Swiss-Prot:P0CF25] [protein=IS1 transposase B] [protein_id=NP_414562.1] [location=complement(19811..20314)]	insB1	168	2	4	1	4	11	1.19048	2.38095	0.595238	2.38095	6.54762
lcl|NC_000913.3_cds_NP_416407.1_1886 [gene=insB1] [locus_tag=b1893] [db_xref=ASAP:ABE-0006308,UniProtKB/Swiss-Prot:P0CF30] [protein=IS1 transposase B] [protein_id=NP_416407.1] [location=complement(1978518..1979021)]	insB1	168	2	4	1	4	11	1.19048	2.38095	0.595238	2.38095	6.54762
lcl|NC_000913.3_cds_NP_417902.1_3381 [gene=insB1] [locus_tag=b3445] [db_xref=ASAP:ABE-0011251,UniProtKB/Swiss-Prot:P0CF28] [protein=IS1 transposase B] [protein_id=NP_417902.1] [location=3583677..3584180]	insB1	168	2	4	1	4	11	1.19048	2.38095	0.595238	2.38095	6.54762
lcl|NC_000913.3_cds_NP_414748.1_202 [gene=gloB] [locus_tag=b0212] [db_xref=ASAP:ABE-0000707,UniProtKB/Swiss-Prot:P0AC84] [protein=hydroxyacylglutathione hydrolase] [protein_id=NP_414748.1] [location=complement(234027..234782)]	gloB	252	3	4	5	3	15	1.19048	1.5873	1.98413	1.19048	5.95238
lcl|NC_000913.3_cds_NP_415789.1_1254 [gene=yciN] [locus_tag=b1273] [db_xref=ASAP:ABE-0004269,UniProtKB/Swiss-Prot:P0AB61] [protein=DUF2498 protein YciN] [protein_id=NP_415789.1] [location=complement(1330417..1330668)]	yciN	84	1	3	0	1	5	1.19048	3.57143	0	1.19048	5.95238
lcl|NC_000913.3_cds_NP_416020.1_1490 [gene=ydeR] [locus_tag=b1503] [db_xref=ASAP:ABE-0005008,UniProtKB/Swiss-Prot:P77294] [protein=putative fimbrial-like adhesin protein] [protein_id=NP_416020.1] [location=complement(1587793..1588296)]	ydeR	168	2	2	5	1	10	1.19048	1.19048	2.97619	0.595238	5.95238
lcl|NC_000913.3_cds_NP_417278.4_2761 [gene=ygdG] [locus_tag=b2798] [db_xref=ASAP:ABE-0009174,UniProtKB/Swiss-Prot:P38506] [protein=Ssb-binding protein, misidentified as ExoIX] [protein_id=NP_417278.4] [location=2931055..2931810]	ygdG	252	3	6	2	4	15	1.19048	2.38095	0.793651	1.5873	5.95238
lcl|NC_000913.3_cds_4209 [gene=insB1] [locus_tag=b4576] [db_xref=ASAP:ABE-0285109,UniProtKB/Swiss-Prot:P0CF29] [pseudo=true] [location=4518721..4519224]	insB1	168	2	3	3	2	10	1.19048	1.78571	1.78571	1.19048	5.95238
lcl|NC_000913.3_cds_NP_418079.1_3569 [gene=waaL] [locus_tag=b3622] [db_xref=ASAP:ABE-0011849,UniProtKB/Swiss-Prot:P27243] [protein=O-antigen ligase] [protein_id=NP_418079.1] [location=3796948..3798207]	waaL	420	5	4	6	4	19	1.19048	0.952381	1.42857	0.952381	4.52381
lcl|NC_000913.3_cds_NP_418121.1_3613 [gene=adeD] [locus_tag=b3665] [db_xref=ASAP:ABE-0011979,UniProtKB/Swiss-Prot:P31441] [protein=cryptic adenine deaminase] [protein_id=NP_418121.1] [location=3843964..3845730]	adeD	589	7	21	13	7	48	1.18846	3.56537	2.20713	1.18846	8.14941
lcl|NC_000913.3_cds_NP_414582.1_39 [gene=caiT] [locus_tag=b0040] [db_xref=ASAP:ABE-0000141,UniProtKB/Swiss-Prot:P31553] [protein=putative transporter] [protein_id=NP_414582.1] [location=complement(40417..41931)]	caiT	505	6	14	13	6	39	1.18812	2.77228	2.57426	1.18812	7.72277
lcl|NC_000913.3_cds_NP_417189.2_2672 [gene=norR] [locus_tag=b2709] [db_xref=ASAP:ABE-0008904,UniProtKB/Swiss-Prot:P37013] [protein=anaerobic nitric oxide reductase DNA-binding transcriptional activator] [protein_id=NP_417189.2] [location=complement(2830775..2832289)]	norR	505	6	11	7	11	35	1.18812	2.17822	1.38614	2.17822	6.93069
lcl|NC_000913.3_cds_NP_414636.1_92 [gene=ftsA] [locus_tag=b0094] [db_xref=ASAP:ABE-0000331,UniProtKB/Swiss-Prot:P0ABH0] [protein=ATP-binding cell division FtsK recruitment protein] [protein_id=NP_414636.1] [location=103982..105244]	ftsA	421	5	10	18	7	40	1.18765	2.3753	4.27553	1.66271	9.50119
lcl|NC_000913.3_cds_NP_416236.1_1711 [gene=ydiY] [locus_tag=b1722] [db_xref=ASAP:ABE-0005744,UniProtKB/Swiss-Prot:P76206] [protein=acid-inducible putative outer membrane protein] [protein_id=NP_416236.1] [location=complement(1805325..1806083)]	ydiY	253	3	8	7	4	22	1.18577	3.16206	2.7668	1.58103	8.69565
lcl|NC_000913.3_cds_NP_416036.1_1505 [gene=tam] [locus_tag=b1519] [db_xref=ASAP:ABE-0005070,UniProtKB/Swiss-Prot:P76145] [protein=trans-aconitate methyltransferase] [protein_id=NP_416036.1] [location=1607346..1608104]	tam	253	3	5	1	1	10	1.18577	1.97628	0.395257	0.395257	3.95257
lcl|NC_000913.3_cds_NP_414886.1_349 [gene=mhpE] [locus_tag=b0352] [db_xref=ASAP:ABE-0001209,UniProtKB/Swiss-Prot:P51020] [protein=4-hyroxy-2-oxovalerate/4-hydroxy-2-oxopentanoic acid aldolase, class I] [protein_id=NP_414886.1] [location=373868..374881]	mhpE	338	4	16	10	1	31	1.18343	4.73373	2.95858	0.295858	9.1716
lcl|NC_000913.3_cds_NP_415958.1_1429 [gene=ydcT] [locus_tag=b1441] [db_xref=ASAP:ABE-0004805,UniProtKB/Swiss-Prot:P77795] [protein=putative ABC transporter ATPase] [protein_id=NP_415958.1] [location=1512817..1513830]	ydcT	338	4	13	9	5	31	1.18343	3.84615	2.66272	1.47929	9.1716
lcl|NC_000913.3_cds_NP_417319.1_2802 [gene=kduD] [locus_tag=b2842] [db_xref=ASAP:ABE-0009330,UniProtKB/Swiss-Prot:P37769] [protein=2-dehydro-3-deoxy-D-gluconate 5-dehydrogenase; KDG oxidoreductase; 20-ketosteroid reductase] [protein_id=NP_417319.1] [location=complement(2982497..2983258)]	kduD	254	3	8	10	5	26	1.1811	3.14961	3.93701	1.9685	10.2362
lcl|NC_000913.3_cds_NP_417224.1_2707 [gene=umpG] [locus_tag=b2744] [db_xref=ASAP:ABE-0009008,UniProtKB/Swiss-Prot:P0A840] [protein=broad specificity 5'(3')-nucleotidase and polyphosphatase] [protein_id=NP_417224.1] [location=complement(2869513..2870274)]	umpG	254	3	8	8	6	25	1.1811	3.14961	3.14961	2.3622	9.84252
lcl|NC_000913.3_cds_NP_414716.1_169 [gene=ispU] [locus_tag=b0174] [db_xref=ASAP:ABE-0000595,UniProtKB/Swiss-Prot:P60472] [protein=undecaprenyl pyrophosphate synthase] [protein_id=NP_414716.1] [location=194903..195664]	ispU	254	3	6	4	7	20	1.1811	2.3622	1.5748	2.75591	7.87402
lcl|NC_000913.3_cds_NP_416576.1_2057 [gene=yegK] [locus_tag=b2072] [db_xref=ASAP:ABE-0006865,UniProtKB/Swiss-Prot:P76395] [protein=ser/thr phosphatase-related protein] [protein_id=NP_416576.1] [location=complement(2151711..2152472)]	yegK	254	3	9	5	3	20	1.1811	3.54331	1.9685	1.1811	7.87402
lcl|NC_000913.3_cds_NP_415311.1_772 [gene=ybhP] [locus_tag=b0790] [db_xref=ASAP:ABE-0002696,UniProtKB/Swiss-Prot:P0AAW1] [protein=endo/exonuclease/phosphatase family protein] [protein_id=NP_415311.1] [location=complement(823736..824497)]	ybhP	254	3	6	3	1	13	1.1811	2.3622	1.1811	0.393701	5.11811
lcl|NC_000913.3_cds_2616 [gene=yfjV] [locus_tag=b2641] [db_xref=ASAP:ABE-0008687,ASAP:ABE-0008690,ASAP:ABE-0008692,UniProtKB/Swiss-Prot:P52137] [pseudo=true] [location=complement(join(2772167..2773066,2773066..2773182))]	yfjV	339	4	14	7	3	28	1.17994	4.12979	2.0649	0.884956	8.25959
lcl|NC_000913.3_cds_NP_417996.1_3477 [gene=yhjV] [locus_tag=b3539] [db_xref=ASAP:ABE-0011562,UniProtKB/Swiss-Prot:P37660] [protein=putative transporter] [protein_id=NP_417996.1] [location=3700563..3701834]	yhjV	424	5	6	7	6	24	1.17925	1.41509	1.65094	1.41509	5.66038
lcl|NC_000913.3_cds_NP_414607.1_63 [gene=yabI] [locus_tag=b0065] [db_xref=ASAP:ABE-0000241,UniProtKB/Swiss-Prot:P30149] [protein=DedA family inner membrane protein] [protein_id=NP_414607.1] [location=71351..72115]	yabI	255	3	9	8	4	24	1.17647	3.52941	3.13725	1.56863	9.41176
lcl|NC_000913.3_cds_YP_026261.1_3751 [gene=yigE] [locus_tag=b4482] [db_xref=ASAP:ABE-0174110,UniProtKB/Swiss-Prot:P27840] [protein=DUF2233 family protein] [protein_id=YP_026261.1] [location=complement(4000292..4001056)]	yigE	255	3	8	8	5	24	1.17647	3.13725	3.13725	1.96078	9.41176
lcl|NC_000913.3_cds_NP_418687.1_4182 [gene=idnO] [locus_tag=b4266] [db_xref=ASAP:ABE-0013971,UniProtKB/Swiss-Prot:P0A9P9] [protein=5-keto-D-gluconate-5-reductase] [protein_id=NP_418687.1] [location=complement(4492587..4493351)]	idnO	255	3	10	7	1	21	1.17647	3.92157	2.7451	0.392157	8.23529
lcl|NC_000913.3_cds_NP_416097.1_1568 [gene=rspB] [locus_tag=b1580] [db_xref=ASAP:ABE-0005272,UniProtKB/Swiss-Prot:P38105] [protein=putative Zn-dependent NAD(P)-binding oxidoreductase] [protein_id=NP_416097.1] [location=complement(1652896..1653915)]	rspB	340	4	6	12	5	27	1.17647	1.76471	3.52941	1.47059	7.94118
lcl|NC_000913.3_cds_NP_415578.3_1038 [gene=bssS] [locus_tag=b1060] [db_xref=ASAP:ABE-0003594,UniProtKB/Swiss-Prot:P0AB33] [protein=biofilm regulator] [protein_id=NP_415578.3] [location=complement(1120701..1120955)]	bssS	85	1	0	2	2	5	1.17647	0	2.35294	2.35294	5.88235
lcl|NC_000913.3_cds_NP_418471.1_3963 [gene=yjbL] [locus_tag=b4047] [db_xref=ASAP:ABE-0013253,UniProtKB/Swiss-Prot:P32693] [protein=uncharacterized protein] [protein_id=NP_418471.1] [location=4260321..4260575]	yjbL	85	1	0	4	0	5	1.17647	0	4.70588	0	5.88235
lcl|NC_000913.3_cds_1565 [gene=ydfE] [locus_tag=b1577] [db_xref=ASAP:ABE-0005265,UniProtKB/Swiss-Prot:Q47138] [pseudo=true] [location=1650078..1650842]	ydfE	255	3	3	2	1	9	1.17647	1.17647	0.784314	0.392157	3.52941
lcl|NC_000913.3_cds_NP_417404.1_2886 [gene=yggD] [locus_tag=b2929] [db_xref=ASAP:ABE-0009612,UniProtKB/Swiss-Prot:P11663] [protein=MtlR family putative transcriptional repressor] [protein_id=NP_417404.1] [location=complement(3074686..3075195)]	yggD	170	2	1	0	2	5	1.17647	0.588235	0	1.17647	2.94118
lcl|NC_000913.3_cds_NP_414900.1_362 [gene=tauB] [locus_tag=b0366] [db_xref=ASAP:ABE-0001259,UniProtKB/Swiss-Prot:Q47538] [protein=taurine ABC transporter ATPase] [protein_id=NP_414900.1] [location=386207..386974]	tauB	256	3	11	7	4	25	1.17188	4.29688	2.73438	1.5625	9.76562
lcl|NC_000913.3_cds_NP_415453.1_914 [gene=ssuB] [locus_tag=b0933] [db_xref=ASAP:ABE-0003173,UniProtKB/Swiss-Prot:P0AAI1] [protein=aliphatic sulfonate ABC transporter ATPase] [protein_id=NP_415453.1] [location=complement(993277..994044)]	ssuB	256	3	9	6	6	24	1.17188	3.51562	2.34375	2.34375	9.375
lcl|NC_000913.3_cds_NP_416136.1_1608 [gene=hdhA] [locus_tag=b1619] [db_xref=ASAP:ABE-0005419,UniProtKB/Swiss-Prot:P0AET8] [protein=7-alpha-hydroxysteroid dehydrogenase, NAD-dependent] [protein_id=NP_416136.1] [location=complement(1697273..1698040)]	hdhA	256	3	6	13	2	24	1.17188	2.34375	5.07812	0.78125	9.375
lcl|NC_000913.3_cds_NP_417912.1_3391 [gene=livG] [locus_tag=b3455] [db_xref=ASAP:ABE-0011284,UniProtKB/Swiss-Prot:P0A9S7] [protein=branched-chain amino acid ABC transporter ATPase] [protein_id=NP_417912.1] [location=complement(3593439..3594206)]	livG	256	3	8	7	3	21	1.17188	3.125	2.73438	1.17188	8.20312
lcl|NC_000913.3_cds_NP_415351.1_812 [gene=gsiB] [locus_tag=b0830] [db_xref=ASAP:ABE-0002832,UniProtKB/Swiss-Prot:P75797] [protein=glutathione ABC transporter periplasmic binding protein] [protein_id=NP_415351.1] [location=869411..870949]	gsiB	513	6	10	8	4	28	1.16959	1.94932	1.55945	0.779727	5.45809
lcl|NC_000913.3_cds_NP_414871.1_334 [gene=codA] [locus_tag=b0337] [db_xref=ASAP:ABE-0001161,UniProtKB/Swiss-Prot:P25524] [protein=cytosine/isoguanine deaminase] [protein_id=NP_414871.1] [location=356171..357454]	codA	428	5	15	4	8	32	1.16822	3.50467	0.934579	1.86916	7.47664
lcl|NC_000913.3_cds_NP_417014.1_2501 [gene=pbpC] [locus_tag=b2519] [db_xref=ASAP:ABE-0008294,UniProtKB/Swiss-Prot:P76577] [protein=penicillin-insensitive murein repair transglycosylase; inactive transpeptidase domain protein] [protein_id=NP_417014.1] [location=complement(2645013..2647325)]	pbpC	771	9	27	20	10	66	1.16732	3.50195	2.59403	1.29702	8.56031
lcl|NC_000913.3_cds_NP_418403.1_3895 [gene=murB] [locus_tag=b3972] [db_xref=ASAP:ABE-0012999,UniProtKB/Swiss-Prot:P08373] [protein=UDP-N-acetylenolpyruvoylglucosamine reductase, FAD-binding] [protein_id=NP_418403.1] [location=4172057..4173085]	murB	343	4	7	15	2	28	1.16618	2.04082	4.37318	0.58309	8.16327
lcl|NC_000913.3_cds_NP_418588.1_4086 [gene=nnr] [locus_tag=b4167] [db_xref=ASAP:ABE-0013644,UniProtKB/Swiss-Prot:P31806] [protein=bifunctional NAD(P)H-hydrate repair enzyme; C-terminal domain ADP-dependent (S)-NAD(P)H-hydrate dehydratase and N-terminal domain NAD(P)H-hydrate epimerase] [protein_id=NP_418588.1] [location=4394066..4395613]	nnr	516	6	25	14	8	53	1.16279	4.84496	2.71318	1.55039	10.2713
lcl|NC_000913.3_cds_NP_414854.1_319 [gene=yahF] [locus_tag=b0320] [db_xref=ASAP:ABE-0001099,UniProtKB/Swiss-Prot:P77187] [protein=putative NAD(P)-binding succinyl-CoA synthase] [protein_id=NP_414854.1] [location=336778..338325]	yahF	516	6	28	6	6	46	1.16279	5.42636	1.16279	1.16279	8.91473
lcl|NC_000913.3_cds_NP_415848.1_1319 [gene=ynaJ] [locus_tag=b1332] [db_xref=ASAP:ABE-0004470,UniProtKB/Swiss-Prot:P64445] [protein=DUF2534 family putative inner membrane protein] [protein_id=NP_415848.1] [location=1397365..1397622]	ynaJ	86	1	4	1	1	7	1.16279	4.65116	1.16279	1.16279	8.13953
lcl|NC_000913.3_cds_YP_001165310.1_681 [gene=ybfK] [locus_tag=b4590] [db_xref=UniProtKB/Swiss-Prot:P46121] [protein=uncharacterized protein] [protein_id=YP_001165310.1] [location=720583..720840]	ybfK	86	1	1	1	2	5	1.16279	1.16279	1.16279	2.32558	5.81395
lcl|NC_000913.3_cds_NP_417739.1_3218 [gene=yrdB] [locus_tag=b3280] [db_xref=ASAP:ABE-0010761,UniProtKB/Swiss-Prot:P45795] [protein=DUF1488 family protein] [protein_id=NP_417739.1] [location=complement(3429766..3430023)]	yrdB	86	1	2	1	0	4	1.16279	2.32558	1.16279	0	4.65116
lcl|NC_000913.3_cds_NP_415173.1_637 [gene=holA] [locus_tag=b0640] [db_xref=ASAP:ABE-0002192,UniProtKB/Swiss-Prot:P28630] [protein=DNA polymerase III, delta subunit] [protein_id=NP_415173.1] [location=complement(670574..671605)]	holA	344	4	4	5	2	15	1.16279	1.16279	1.45349	0.581395	4.36047
lcl|NC_000913.3_cds_NP_417487.1_2965 [gene=yqhH] [locus_tag=b3014] [db_xref=ASAP:ABE-0009898,UniProtKB/Swiss-Prot:P65298] [protein=outer membrane lipoprotein, Lpp paralog] [protein_id=NP_417487.1] [location=3158627..3158884]	yqhH	86	1	1	0	0	2	1.16279	1.16279	0	0	2.32558
lcl|NC_000913.3_cds_NP_417732.1_3211 [gene=acrF] [locus_tag=b3266] [db_xref=ASAP:ABE-0010724,UniProtKB/Swiss-Prot:P24181] [protein=multidrug efflux system protein] [protein_id=NP_417732.1] [location=3415033..3418137]	acrF	1035	12	33	25	13	83	1.15942	3.18841	2.41546	1.25604	8.01932
lcl|NC_000913.3_cds_NP_418394.3_3886 [gene=argB] [locus_tag=b3959] [db_xref=ASAP:ABE-0012967,UniProtKB/Swiss-Prot:P0A6C8] [protein=acetylglutamate kinase] [protein_id=NP_418394.3] [location=4156013..4156789]	argB	259	3	13	8	3	27	1.1583	5.01931	3.0888	1.1583	10.4247
lcl|NC_000913.3_cds_NP_416729.1_2209 [gene=yfaP] [locus_tag=b2225] [db_xref=ASAP:ABE-0007357,UniProtKB/Swiss-Prot:P76462] [protein=DUF2135 family protein, putative host defense protein] [protein_id=NP_416729.1] [location=complement(2327367..2328143)]	yfaP	259	3	7	8	4	22	1.1583	2.7027	3.0888	1.5444	8.49421
lcl|NC_000913.3_cds_NP_417017.4_2504 [gene=sseB] [locus_tag=b2522] [db_xref=ASAP:ABE-0008301,UniProtKB/Swiss-Prot:P0AFZ1] [protein=rhodanase-like enzyme, sulfur transfer from thiosulfate] [protein_id=NP_417017.4] [location=complement(2654157..2654933)]	sseB	259	3	6	7	1	17	1.1583	2.3166	2.7027	0.3861	6.56371
lcl|NC_000913.3_cds_NP_415474.1_935 [gene=fabA] [locus_tag=b0954] [db_xref=ASAP:ABE-0003229,UniProtKB/Swiss-Prot:P0A6Q3] [protein=beta-hydroxydecanoyl thioester dehydrase] [protein_id=NP_415474.1] [location=complement(1015952..1016470)]	fabA	173	2	12	8	2	24	1.15607	6.93642	4.62428	1.15607	13.8728
lcl|NC_000913.3_cds_NP_417622.2_3099 [gene=yhbO] [locus_tag=b3153] [db_xref=ASAP:ABE-0010361,UniProtKB/Swiss-Prot:P45470] [protein=stress-resistance protein] [protein_id=NP_417622.2] [location=3298974..3299492]	yhbO	173	2	6	2	2	12	1.15607	3.46821	1.15607	1.15607	6.93642
lcl|NC_000913.3_cds_NP_417094.1_2582 [gene=yfiR] [locus_tag=b2603] [db_xref=ASAP:ABE-0008568,UniProtKB/Swiss-Prot:P64548] [protein=putative periplasmic inhibitor of YfiN activity] [protein_id=NP_417094.1] [location=2741875..2742393]	yfiR	173	2	2	4	1	9	1.15607	1.15607	2.31214	0.578035	5.20231
lcl|NC_000913.3_cds_NP_415440.1_901 [gene=elyC] [locus_tag=b0920] [db_xref=ASAP:ABE-0003127,UniProtKB/Swiss-Prot:P0AB01] [protein=envelope biogenesis factor; DUF218 superfamily protein] [protein_id=NP_415440.1] [location=complement(972622..973401)]	elyC	260	3	8	6	3	20	1.15385	3.07692	2.30769	1.15385	7.69231
lcl|NC_000913.3_cds_NP_417620.1_3097 [gene=yraQ] [locus_tag=b3151] [db_xref=ASAP:ABE-0010353,UniProtKB/Swiss-Prot:P45468] [protein=putative inner membrane permease] [protein_id=NP_417620.1] [location=complement(3297098..3298138)]	yraQ	347	4	10	10	6	30	1.15274	2.88184	2.88184	1.72911	8.64553
lcl|NC_000913.3_cds_4197 [gene=insO] [locus_tag=b4623] [db_xref=ASAP:ABE-0014040] [pseudo=true] [location=join(4507197..4507451,4509009..4509479,4509479..4509793)]	insO	347	4	9	7	3	23	1.15274	2.59366	2.01729	0.864553	6.62824
lcl|NC_000913.3_cds_NP_415296.1_757 [gene=bioB] [locus_tag=b0775] [db_xref=ASAP:ABE-0002644,UniProtKB/Swiss-Prot:P12996] [protein=biotin synthase] [protein_id=NP_415296.1] [location=809344..810384]	bioB	347	4	9	1	7	21	1.15274	2.59366	0.288184	2.01729	6.05187
lcl|NC_000913.3_cds_NP_416276.4_1751 [gene=ynjI] [locus_tag=b1762] [db_xref=ASAP:ABE-0005867,UniProtKB/Swiss-Prot:P76228] [protein=inner membrane protein] [protein_id=NP_416276.4] [location=complement(1843831..1844871)]	ynjI	347	4	4	5	4	17	1.15274	1.15274	1.44092	1.15274	4.89914
lcl|NC_000913.3_cds_NP_415046.4_504 [gene=ybbY] [locus_tag=b0513] [db_xref=ASAP:ABE-0001771,UniProtKB/Swiss-Prot:P77328] [protein=putative uracil/xanthine transporter] [protein_id=NP_415046.4] [location=540565..541866]	ybbY	434	5	16	10	6	37	1.15207	3.68664	2.30415	1.38249	8.52535
lcl|NC_000913.3_cds_NP_416278.1_1753 [gene=selD] [locus_tag=b1764] [db_xref=ASAP:ABE-0005872,UniProtKB/Swiss-Prot:P16456] [protein=selenophosphate synthase] [protein_id=NP_416278.1] [location=complement(1846965..1848008)]	selD	348	4	19	13	4	40	1.14943	5.45977	3.73563	1.14943	11.4943
lcl|NC_000913.3_cds_NP_417661.1_3139 [gene=mlaE] [locus_tag=b3194] [db_xref=ASAP:ABE-0010495,UniProtKB/Swiss-Prot:P64606] [protein=ABC transporter maintaining OM lipid asymmetry, inner membrane permease protein] [protein_id=NP_417661.1] [location=complement(3338466..3339248)]	mlaE	261	3	8	3	12	26	1.14943	3.06513	1.14943	4.5977	9.96169
lcl|NC_000913.3_cds_NP_415596.1_1056 [gene=flgG] [locus_tag=b1078] [db_xref=ASAP:ABE-0003652,UniProtKB/Swiss-Prot:P0ABX5] [protein=flagellar component of cell-distal portion of basal-body rod] [protein_id=NP_415596.1] [location=1134729..1135511]	flgG	261	3	9	6	7	25	1.14943	3.44828	2.29885	2.68199	9.57854
lcl|NC_000913.3_cds_NP_417371.1_2852 [gene=fldB] [locus_tag=b2895] [db_xref=ASAP:ABE-0009503,UniProtKB/Swiss-Prot:P0ABY4] [protein=flavodoxin 2] [protein_id=NP_417371.1] [location=3039855..3040376]	fldB	174	2	5	7	2	16	1.14943	2.87356	4.02299	1.14943	9.1954
lcl|NC_000913.3_cds_YP_026215.2_3328 [gene=aroK] [locus_tag=b3390] [db_xref=ASAP:ABE-0011069,UniProtKB/Swiss-Prot:P0A6D7] [protein=shikimate kinase I] [protein_id=YP_026215.2] [location=complement(3518543..3519064)]	aroK	174	2	7	2	2	13	1.14943	4.02299	1.14943	1.14943	7.47126
lcl|NC_000913.3_cds_NP_415323.1_784 [gene=ybiJ] [locus_tag=b0802] [db_xref=ASAP:ABE-0002741,UniProtKB/Swiss-Prot:P0AAX3] [protein=DUF1471 family putative periplasmic protein] [protein_id=NP_415323.1] [location=complement(837665..837925)]	ybiJ	87	1	3	2	0	6	1.14943	3.44828	2.29885	0	6.89655
lcl|NC_000913.3_cds_NP_416961.1_2446 [gene=ypfG] [locus_tag=b2466] [db_xref=ASAP:ABE-0008120,UniProtKB/Swiss-Prot:P76559] [protein=DUF1176 family protein] [protein_id=NP_416961.1] [location=complement(2581734..2582777)]	ypfG	348	4	7	4	7	22	1.14943	2.01149	1.14943	2.01149	6.32184
lcl|NC_000913.3_cds_NP_418014.1_3496 [gene=insJ] [locus_tag=b3557] [db_xref=ASAP:ABE-0011620,UniProtKB/Swiss-Prot:P19768] [protein=IS150 transposase A] [protein_id=NP_418014.1] [location=3720680..3721201]	insJ	174	2	2	6	0	10	1.14943	1.14943	3.44828	0	5.74713
lcl|NC_000913.3_cds_NP_415271.1_732 [gene=nadA] [locus_tag=b0750] [db_xref=ASAP:ABE-0002541,UniProtKB/Swiss-Prot:P11458] [protein=quinolinate synthase, subunit A] [protein_id=NP_415271.1] [location=782085..783128]	nadA	348	4	3	9	2	18	1.14943	0.862069	2.58621	0.574713	5.17241
lcl|NC_000913.3_cds_NP_414761.1_217 [gene=dinJ] [locus_tag=b0226] [db_xref=ASAP:ABE-0000764,UniProtKB/Swiss-Prot:Q47150] [protein=antitoxin of YafQ-DinJ toxin-antitoxin system] [protein_id=NP_414761.1] [location=complement(246242..246502)]	dinJ	87	1	1	0	2	4	1.14943	1.14943	0	2.29885	4.5977
lcl|NC_000913.3_cds_4222 [gene=yjhY] [locus_tag=b4656] [db_xref=EcoGene:EG14442,GeneID:5625582] [pseudo=true] [location=complement(4532050..4532310)]	yjhY	87	1	2	1	0	4	1.14943	2.29885	1.14943	0	4.5977
lcl|NC_000913.3_cds_NP_417057.1_2545 [gene=yfhL] [locus_tag=b2562] [db_xref=ASAP:ABE-0008431,UniProtKB/Swiss-Prot:P52102] [protein=putative 4Fe-4S cluster-containing protein] [protein_id=NP_417057.1] [location=2699663..2699923]	yfhL	87	1	0	0	1	2	1.14943	0	0	1.14943	2.29885
lcl|NC_000913.3_cds_NP_415243.4_704 [gene=abrB] [locus_tag=b0715] [db_xref=ASAP:ABE-0002435,UniProtKB/Swiss-Prot:P75747] [protein=regulator of aidB expression; inner membrane protein] [protein_id=NP_415243.4] [location=complement(746723..747769)]	abrB	349	4	10	9	7	30	1.14613	2.86533	2.5788	2.00573	8.59599
lcl|NC_000913.3_cds_NP_414796.2_255 [gene=afuC] [locus_tag=b0262] [db_xref=ASAP:ABE-0000898,UniProtKB/Swiss-Prot:P37009] [protein=CP4-6 prophage; putative ferric transporter subunit] [protein_id=NP_414796.2] [location=complement(277756..278802)]	afuC	349	4	14	4	7	29	1.14613	4.01146	1.14613	2.00573	8.30946
lcl|NC_000913.3_cds_NP_415580.1_1040 [gene=pyrC] [locus_tag=b1062] [db_xref=ASAP:ABE-0003607,UniProtKB/Swiss-Prot:P05020] [protein=dihydro-orotase] [protein_id=NP_415580.1] [location=complement(1121561..1122607)]	pyrC	349	4	8	4	3	19	1.14613	2.29226	1.14613	0.859599	5.44413
lcl|NC_000913.3_cds_NP_417597.1_3074 [gene=garD] [locus_tag=b3128] [db_xref=ASAP:ABE-0010284,UniProtKB/Swiss-Prot:P39829] [protein=D-galactarate dehydrogenase] [protein_id=NP_417597.1] [location=3275282..3276853]	garD	524	6	23	15	5	49	1.14504	4.38931	2.8626	0.954198	9.35115
lcl|NC_000913.3_cds_NP_416844.1_2326 [gene=fadI] [locus_tag=b2342] [db_xref=ASAP:ABE-0007725,UniProtKB/Swiss-Prot:P76503] [protein=beta-ketoacyl-CoA thiolase, anaerobic, subunit] [protein_id=NP_416844.1] [location=complement(2459159..2460469)]	fadI	437	5	13	13	8	39	1.14416	2.97483	2.97483	1.83066	8.92449
lcl|NC_000913.3_cds_NP_417931.4_3410 [gene=yhhT] [locus_tag=b3474] [db_xref=ASAP:ABE-0011347,UniProtKB/Swiss-Prot:P0AGM0] [protein=UPF0118 family putative transporter] [protein_id=NP_417931.4] [location=3611865..3612914]	yhhT	350	4	11	3	7	25	1.14286	3.14286	0.857143	2	7.14286
lcl|NC_000913.3_cds_NP_415968.1_1440 [gene=yncD] [locus_tag=b1451] [db_xref=ASAP:ABE-0004839,UniProtKB/Swiss-Prot:P76115] [protein=putative iron outer membrane transporter] [protein_id=NP_415968.1] [location=complement(1520963..1523065)]	yncD	701	8	28	22	14	72	1.14123	3.99429	3.13837	1.99715	10.271
lcl|NC_000913.3_cds_NP_414723.1_176 [gene=lpxA] [locus_tag=b0181] [db_xref=ASAP:ABE-0000618,UniProtKB/Swiss-Prot:P0A722] [protein=UDP-N-acetylglucosamine acetyltransferase] [protein_id=NP_414723.1] [location=202560..203348]	lpxA	263	3	13	13	1	30	1.14068	4.94297	4.94297	0.380228	11.4068
lcl|NC_000913.3_cds_NP_417511.2_2988 [gene=ygiD] [locus_tag=b3039] [db_xref=ASAP:ABE-0009973,UniProtKB/Swiss-Prot:P24197] [protein=4,5- DOPA-extradiol-dioxygenase] [protein_id=NP_417511.2] [location=complement(3181619..3182407)]	ygiD	263	3	7	9	4	23	1.14068	2.6616	3.42205	1.52091	8.74525
lcl|NC_000913.3_cds_NP_415282.1_743 [gene=modE] [locus_tag=b0761] [db_xref=ASAP:ABE-0002585,UniProtKB/Swiss-Prot:P0A9G8] [protein=transcriptional repressor for the molybdenum transport operon modABC] [protein_id=NP_415282.1] [location=complement(793856..794644)]	modE	263	3	7	8	2	20	1.14068	2.6616	3.04183	0.760456	7.60456
lcl|NC_000913.3_cds_623 [gene=ybeM] [locus_tag=b4581] [db_xref=ASAP:ABE-0002148,ASAP:ABE-0002150,ASAP:ABE-0285113,UniProtKB/Swiss-Prot:P39874] [pseudo=true] [location=join(658031..658225,658225..658818)]	ybeM	263	3	2	3	5	13	1.14068	0.760456	1.14068	1.90114	4.94297
lcl|NC_000913.3_cds_NP_417948.4_3427 [gene=yhiM] [locus_tag=b3491] [db_xref=ASAP:ABE-0011400,UniProtKB/Swiss-Prot:P37630] [protein=acid resistance protein, inner membrane] [protein_id=NP_417948.4] [location=3634841..3635893]	yhiM	351	4	10	10	6	30	1.1396	2.849	2.849	1.7094	8.54701
lcl|NC_000913.3_cds_NP_415573.1_1033 [gene=yceA] [locus_tag=b1055] [db_xref=ASAP:ABE-0003581,UniProtKB/Swiss-Prot:P24188] [protein=putative rhodanese-related sulfurtransferase] [protein_id=NP_415573.1] [location=1116807..1117859]	yceA	351	4	10	4	3	21	1.1396	2.849	1.1396	0.854701	5.98291
lcl|NC_000913.3_cds_NP_418047.1_3532 [gene=selB] [locus_tag=b3590] [db_xref=ASAP:ABE-0011729,UniProtKB/Swiss-Prot:P14081] [protein=selenocysteinyl-tRNA-specific translation factor] [protein_id=NP_418047.1] [location=complement(3758017..3759861)]	selB	615	7	17	17	5	46	1.13821	2.76423	2.76423	0.813008	7.47967
lcl|NC_000913.3_cds_NP_416921.4_2406 [gene=ucpA] [locus_tag=b2426] [db_xref=ASAP:ABE-0007996,UniProtKB/Swiss-Prot:P37440] [protein=furfural resistance protein, putative short-chain oxidoreductase] [protein_id=NP_416921.4] [location=complement(2543832..2544623)]	ucpA	264	3	12	8	1	24	1.13636	4.54545	3.0303	0.378788	9.09091
lcl|NC_000913.3_cds_NP_414830.1_294 [gene=ykgM] [locus_tag=b0296] [db_xref=ASAP:ABE-0001021,UniProtKB/Swiss-Prot:P0A7N1] [protein=50S ribosomal protein L31 type B; alternative zinc-limitation L31 protein] [protein_id=NP_414830.1] [location=complement(312514..312777)]	ykgM	88	1	2	1	2	6	1.13636	2.27273	1.13636	2.27273	6.81818
lcl|NC_000913.3_cds_NP_416727.1_2207 [gene=atoE] [locus_tag=b2223] [db_xref=ASAP:ABE-0007353,UniProtKB/Swiss-Prot:P76460] [protein=short chain fatty acid transporter] [protein_id=NP_416727.1] [location=2324756..2326078]	atoE	441	5	14	20	2	41	1.13379	3.1746	4.53515	0.453515	9.29705
lcl|NC_000913.3_cds_NP_416370.2_1848 [gene=mepM] [locus_tag=b1856] [db_xref=ASAP:ABE-0006189,UniProtKB/Swiss-Prot:P0AFS9] [protein=murein DD-endopeptidase, space-maker hydrolase, septation protein] [protein_id=NP_416370.2] [location=complement(1940313..1941635)]	mepM	441	5	9	19	4	37	1.13379	2.04082	4.30839	0.907029	8.39002
lcl|NC_000913.3_cds_NP_416024.1_1494 [gene=hipA] [locus_tag=b1507] [db_xref=ASAP:ABE-0005022,UniProtKB/Swiss-Prot:P23874] [protein=inactivating GltX kinase facilitating persister formation; toxin of HipAB TA pair; autokinase] [protein_id=NP_416024.1] [location=complement(1590854..1592176)]	hipA	441	5	13	5	5	28	1.13379	2.94785	1.13379	1.13379	6.34921
lcl|NC_000913.3_cds_NP_415960.1_1431 [gene=ydcV] [locus_tag=b1443] [db_xref=ASAP:ABE-0004809,UniProtKB/Swiss-Prot:P0AFR9] [protein=putative ABC transporter permease] [protein_id=NP_415960.1] [location=1514762..1515556]	ydcV	265	3	7	4	4	18	1.13208	2.64151	1.50943	1.50943	6.79245
lcl|NC_000913.3_cds_NP_417304.1_2787 [gene=thyA] [locus_tag=b2827] [db_xref=ASAP:ABE-0009268,UniProtKB/Swiss-Prot:P0A884] [protein=thymidylate synthetase] [protein_id=NP_417304.1] [location=complement(2964361..2965155)]	thyA	265	3	9	5	1	18	1.13208	3.39623	1.88679	0.377358	6.79245
lcl|NC_000913.3_cds_2015 [gene=wbbL] [locus_tag=b4571] [db_xref=ASAP:ABE-0006744,ASAP:ABE-0285061,ASAP:ABE-0285104,UniProtKB/Swiss-Prot:P36667] [pseudo=true] [location=complement(join(2101396..2101744,2102944..2103389))]	wbbL	265	3	3	4	1	11	1.13208	1.13208	1.50943	0.377358	4.15094
lcl|NC_000913.3_cds_NP_415838.1_1307 [gene=ycjF] [locus_tag=b1322] [db_xref=ASAP:ABE-0004436,UniProtKB/Swiss-Prot:P0A8R7] [protein=UPF0283 family inner membrane protein] [protein_id=NP_415838.1] [location=1385511..1386572]	ycjF	354	4	8	7	9	28	1.12994	2.25989	1.9774	2.54237	7.9096
lcl|NC_000913.3_cds_NP_416021.1_1491 [gene=ydeS] [locus_tag=b1504] [db_xref=ASAP:ABE-0005013,UniProtKB/Swiss-Prot:P77789] [protein=putative fimbrial-like adhesin protein] [protein_id=NP_416021.1] [location=complement(1588309..1588839)]	ydeS	177	2	1	5	5	13	1.12994	0.564972	2.82486	2.82486	7.34463
lcl|NC_000913.3_cds_NP_415244.4_705 [gene=ybgO] [locus_tag=b0716] [db_xref=ASAP:ABE-0002441,UniProtKB/Swiss-Prot:P75748] [protein=putative fimbrial protein] [protein_id=NP_415244.4] [location=complement(747921..748982)]	ybgO	354	4	8	10	1	23	1.12994	2.25989	2.82486	0.282486	6.49718
lcl|NC_000913.3_cds_NP_418738.1_4237 [gene=fimF] [locus_tag=b4318] [db_xref=ASAP:ABE-0014153,UniProtKB/Swiss-Prot:P08189] [protein=minor component of type 1 fimbriae] [protein_id=NP_418738.1] [location=4547742..4548272]	fimF	177	2	4	2	2	10	1.12994	2.25989	1.12994	1.12994	5.64972
lcl|NC_000913.3_cds_NP_416209.1_1683 [gene=ydiF] [locus_tag=b1694] [db_xref=ASAP:ABE-0005656,UniProtKB/Swiss-Prot:P37766] [protein=putative acetyl-CoA:acetoacetyl-CoA transferase: alpha subunit/beta subunit] [protein_id=NP_416209.1] [location=1775587..1777182]	ydiF	532	6	24	19	5	54	1.12782	4.51128	3.57143	0.93985	10.1504
lcl|NC_000913.3_cds_NP_414587.1_44 [gene=yaaU] [locus_tag=b0045] [db_xref=ASAP:ABE-0000156,UniProtKB/Swiss-Prot:P31679] [protein=putative MFS sugar transporter; membrane protein] [protein_id=NP_414587.1] [location=45807..47138]	yaaU	444	5	19	11	11	46	1.12613	4.27928	2.47748	2.47748	10.3604
lcl|NC_000913.3_cds_NP_417759.1_3238 [gene=secY] [locus_tag=b3300] [db_xref=ASAP:ABE-0010814,UniProtKB/Swiss-Prot:P0AGA2] [protein=preprotein translocase membrane subunit] [protein_id=NP_417759.1] [location=complement(3442766..3444097)]	secY	444	5	12	20	6	43	1.12613	2.7027	4.5045	1.35135	9.68468
lcl|NC_000913.3_cds_YP_588453.1_1366 [gene=ydbJ] [locus_tag=b4529] [db_xref=ASAP:ABE-0285050,UniProtKB/Swiss-Prot:P0ACW2] [protein=DUF333 family putative lipoprotein] [protein_id=YP_588453.1] [location=1441058..1441324]	ydbJ	89	1	3	3	3	10	1.1236	3.37079	3.37079	3.37079	11.236
lcl|NC_000913.3_cds_NP_416072.1_1543 [gene=rrrQ] [locus_tag=b1554] [db_xref=ASAP:ABE-0005189,UniProtKB/Swiss-Prot:P76159] [protein=Qin prophage; putative lysozyme] [protein_id=NP_416072.1] [location=complement(1639524..1640057)]	rrrQ	178	2	5	9	1	17	1.1236	2.80899	5.05618	0.561798	9.55056
lcl|NC_000913.3_cds_NP_415563.1_1024 [gene=ymdB] [locus_tag=b1045] [db_xref=ASAP:ABE-0003549,UniProtKB/Swiss-Prot:P0A8D6] [protein=O-acetyl-ADP-ribose deacetylase; RNase III inhibitor during cold shock; putative cardiolipin synthase C regulatory subunit] [protein_id=NP_415563.1] [location=1105820..1106353]	ymdB	178	2	5	5	4	16	1.1236	2.80899	2.80899	2.24719	8.98876
lcl|NC_000913.3_cds_YP_026192.1_2937 [gene=yghQ] [locus_tag=b2983] [db_xref=ASAP:ABE-0009786,UniProtKB/Swiss-Prot:Q46841] [protein=putative inner membrane polysaccharide flippase] [protein_id=YP_026192.1] [location=complement(3131341..3132408)]	yghQ	356	4	12	12	4	32	1.1236	3.37079	3.37079	1.1236	8.98876
lcl|NC_000913.3_cds_NP_416526.4_2007 [gene=hisB] [locus_tag=b2022] [db_xref=ASAP:ABE-0006720,UniProtKB/Swiss-Prot:P06987] [protein=histidinol-phosphatase and imidazoleglycerol-phosphate dehydratase] [protein_id=NP_416526.4] [location=2093468..2094535]	hisB	356	4	17	9	0	30	1.1236	4.77528	2.52809	0	8.42697
lcl|NC_000913.3_cds_NP_418573.1_4070 [gene=blc] [locus_tag=b4149] [db_xref=ASAP:ABE-0013590,UniProtKB/Swiss-Prot:P0A901] [protein=outer membrane lipoprotein cell division and growth lipocalin] [protein_id=NP_418573.1] [location=complement(4377189..4377722)]	blc	178	2	7	4	2	15	1.1236	3.93258	2.24719	1.1236	8.42697
lcl|NC_000913.3_cds_NP_415324.1_785 [gene=ybiI] [locus_tag=b0803] [db_xref=ASAP:ABE-0002744,UniProtKB/Swiss-Prot:P41039] [protein=DksA-type zinc finger protein] [protein_id=NP_415324.1] [location=complement(838190..838456)]	ybiI	89	1	2	4	0	7	1.1236	2.24719	4.49438	0	7.86517
lcl|NC_000913.3_cds_4199 [gene=insM] [locus_tag=b4561] [db_xref=ASAP:ABE-0285082] [pseudo=true] [location=complement(4508676..4508942)]	insM	89	1	2	2	1	6	1.1236	2.24719	2.24719	1.1236	6.74157
lcl|NC_000913.3_cds_NP_416399.1_1878 [gene=tap] [locus_tag=b1885] [db_xref=ASAP:ABE-0006288,UniProtKB/Swiss-Prot:P07018] [protein=methyl-accepting protein IV] [protein_id=NP_416399.1] [location=complement(1969383..1970984)]	tap	534	6	7	8	6	27	1.1236	1.31086	1.49813	1.1236	5.05618
lcl|NC_000913.3_cds_NP_418539.1_4033 [gene=adiC] [locus_tag=b4115] [db_xref=ASAP:ABE-0013473,UniProtKB/Swiss-Prot:P60061] [protein=arginine:agmatine antiporter] [protein_id=NP_418539.1] [location=complement(4335694..4337031)]	adiC	446	5	10	21	10	46	1.12108	2.24215	4.70852	2.24215	10.3139
lcl|NC_000913.3_cds_NP_416866.1_2350 [gene=dsdX] [locus_tag=b2365] [db_xref=ASAP:ABE-0007801,UniProtKB/Swiss-Prot:P08555] [protein=D-serine transporter] [protein_id=NP_416866.1] [location=2477847..2479184]	dsdX	446	5	17	10	7	39	1.12108	3.81166	2.24215	1.56951	8.74439
lcl|NC_000913.3_cds_NP_417829.2_3309 [gene=frlA] [locus_tag=b3370] [db_xref=ASAP:ABE-0011019,UniProtKB/Swiss-Prot:P45539] [protein=putative fructoselysine transporter] [protein_id=NP_417829.2] [location=3499910..3501247]	frlA	446	5	18	7	8	38	1.12108	4.03587	1.56951	1.79372	8.52018
lcl|NC_000913.3_cds_NP_415718.6_1181 [gene=dhaK] [locus_tag=b1200] [db_xref=ASAP:ABE-0004029,UniProtKB/Swiss-Prot:P76015] [protein=dihydroxyacetone kinase, PTS-dependent, dihydroxyacetone-binding subunit] [protein_id=NP_415718.6] [location=complement(1249768..1250838)]	dhaK	357	4	20	10	4	38	1.12045	5.60224	2.80112	1.12045	10.6443
lcl|NC_000913.3_cds_NP_415608.2_1068 [gene=plsX] [locus_tag=b1090] [db_xref=ASAP:ABE-0003692,UniProtKB/Swiss-Prot:P27247] [protein=putative phosphate acyltransferase] [protein_id=NP_415608.2] [location=1147621..1148691]	plsX	357	4	10	9	7	30	1.12045	2.80112	2.52101	1.96078	8.40336
lcl|NC_000913.3_cds_NP_415910.1_1380 [gene=paaE] [locus_tag=b1392] [db_xref=ASAP:ABE-0004657,UniProtKB/Swiss-Prot:P76081] [protein=ring 1,2-phenylacetyl-CoA epoxidase, NAD(P)H oxidoreductase component] [protein_id=NP_415910.1] [location=1456430..1457500]	paaE	357	4	7	8	7	26	1.12045	1.96078	2.2409	1.96078	7.28291
lcl|NC_000913.3_cds_NP_416748.1_2229 [gene=rhmA] [locus_tag=b2245] [db_xref=ASAP:ABE-0007431,UniProtKB/Swiss-Prot:P76469] [protein=2-keto-3-deoxy-L-rhamnonate aldolase] [protein_id=NP_416748.1] [location=complement(2358042..2358845)]	rhmA	268	3	7	7	5	22	1.1194	2.61194	2.61194	1.86567	8.20896
lcl|NC_000913.3_cds_NP_416240.1_1715 [gene=yniB] [locus_tag=b1726] [db_xref=ASAP:ABE-0005757,UniProtKB/Swiss-Prot:P76208] [protein=putative inner membrane protein] [protein_id=NP_416240.1] [location=complement(1808697..1809233)]	yniB	179	2	2	5	3	12	1.11732	1.11732	2.7933	1.67598	6.70391
lcl|NC_000913.3_cds_NP_417119.1_2607 [gene=rnlA] [locus_tag=b2630] [db_xref=ASAP:ABE-0008659,UniProtKB/Swiss-Prot:P52129] [protein=CP4-57 prophage; RNase LS] [protein_id=NP_417119.1] [location=2765918..2766991]	rnlA	358	4	3	8	6	21	1.11732	0.837989	2.23464	1.67598	5.86592
lcl|NC_000913.3_cds_NP_417442.1_2922 [gene=yghD] [locus_tag=b2968] [db_xref=ASAP:ABE-0009740,UniProtKB/Swiss-Prot:Q46832] [protein=putative membrane-anchored secretion pathway M-type protein] [protein_id=NP_417442.1] [location=complement(3110590..3111126)]	yghD	179	2	2	0	4	8	1.11732	1.11732	0	2.23464	4.46927
lcl|NC_000913.3_cds_NP_416259.1_1734 [gene=astB] [locus_tag=b1745] [db_xref=ASAP:ABE-0005817,UniProtKB/Swiss-Prot:P76216] [protein=succinylarginine dihydrolase] [protein_id=NP_416259.1] [location=complement(1826916..1828259)]	astB	448	5	10	10	6	31	1.11607	2.23214	2.23214	1.33929	6.91964
lcl|NC_000913.3_cds_NP_415806.1_1275 [gene=sapF] [locus_tag=b1290] [db_xref=ASAP:ABE-0004339,UniProtKB/Swiss-Prot:P0AAH8] [protein=antimicrobial peptide ABC transporter ATPase] [protein_id=NP_415806.1] [location=complement(1351828..1352634)]	sapF	269	3	9	4	1	17	1.11524	3.34572	1.48699	0.371747	6.3197
lcl|NC_000913.3_cds_NP_416742.1_2222 [gene=glpQ] [locus_tag=b2239] [db_xref=ASAP:ABE-0007399,UniProtKB/Swiss-Prot:P09394] [protein=periplasmic glycerophosphodiester phosphodiesterase] [protein_id=NP_416742.1] [location=complement(2349935..2351011)]	glpQ	359	4	2	13	5	24	1.11421	0.557103	3.62117	1.39276	6.68524
lcl|NC_000913.3_cds_NP_414884.2_347 [gene=mhpD] [locus_tag=b0350] [db_xref=ASAP:ABE-0001205,UniProtKB/Swiss-Prot:P77608] [protein=2-keto-4-pentenoate hydratase] [protein_id=NP_414884.2] [location=372115..372924]	mhpD	270	3	8	5	8	24	1.11111	2.96296	1.85185	2.96296	8.88889
lcl|NC_000913.3_cds_NP_414920.1_380 [gene=proC] [locus_tag=b0386] [db_xref=ASAP:ABE-0001338,UniProtKB/Swiss-Prot:P0A9L8] [protein=pyrroline-5-carboxylate reductase, NAD(P)-binding] [protein_id=NP_414920.1] [location=complement(404835..405644)]	proC	270	3	10	7	4	24	1.11111	3.7037	2.59259	1.48148	8.88889
lcl|NC_000913.3_cds_NP_418085.2_3575 [gene=waaB] [locus_tag=b3628] [db_xref=ASAP:ABE-0011862,UniProtKB/Swiss-Prot:P27127] [protein=lipopolysaccharide 1,6-galactosyltransferase; UDP-D-galactose:(glucosyl)lipopolysaccharide-1,6-D-galactosyltransferase] [protein_id=NP_418085.2] [location=complement(3803058..3804137)]	waaB	360	4	8	11	3	26	1.11111	2.22222	3.05556	0.833333	7.22222
lcl|NC_000913.3_cds_2339 [gene=yfdM] [locus_tag=b2356] [db_xref=ASAP:ABE-0007775,UniProtKB/Swiss-Prot:P76509] [pseudo=true] [location=complement(2472118..2472387)]	yfdM	90	1	2	3	0	6	1.11111	2.22222	3.33333	0	6.66667
lcl|NC_000913.3_cds_NP_417923.1_3402 [gene=yhhL] [locus_tag=b3466] [db_xref=ASAP:ABE-0011323,UniProtKB/Swiss-Prot:P37614] [protein=DUF1145 family protein] [protein_id=NP_417923.1] [location=3604979..3605248]	yhhL	90	1	2	2	0	5	1.11111	2.22222	2.22222	0	5.55556
lcl|NC_000913.3_cds_NP_416459.1_1937 [gene=fliQ] [locus_tag=b1949] [db_xref=ASAP:ABE-0006477,UniProtKB/Swiss-Prot:P0AC07] [protein=flagellar biosynthesis protein] [protein_id=NP_416459.1] [location=2022616..2022885]	fliQ	90	1	1	0	2	4	1.11111	1.11111	0	2.22222	4.44444
lcl|NC_000913.3_cds_NP_417324.1_2807 [gene=yqeI] [locus_tag=b2847] [db_xref=ASAP:ABE-0009352,UniProtKB/Swiss-Prot:Q46942] [protein=putative transcriptional regulator] [protein_id=NP_417324.1] [location=2988502..2989311]	yqeI	270	3	3	3	3	12	1.11111	1.11111	1.11111	1.11111	4.44444
lcl|NC_000913.3_cds_1303 [gene=ycjV] [locus_tag=b4524] [db_xref=ASAP:ABE-0004422,ASAP:ABE-0285045,UniProtKB/Swiss-Prot:P77481] [pseudo=true] [location=join(1380821..1381777,1381777..1381902)]	ycjV	361	4	10	5	7	26	1.10803	2.77008	1.38504	1.93906	7.20222
lcl|NC_000913.3_cds_NP_417036.1_2524 [gene=hcaB] [locus_tag=b2541] [db_xref=ASAP:ABE-0008361,UniProtKB/Swiss-Prot:P0CI31] [protein=2,3-dihydroxy-2,3-dihydrophenylpropionate dehydrogenase] [protein_id=NP_417036.1] [location=2671225..2672037]	hcaB	271	3	17	6	4	30	1.10701	6.27306	2.21402	1.47601	11.0701
lcl|NC_000913.3_cds_NP_416763.1_2245 [gene=menE] [locus_tag=b2260] [db_xref=ASAP:ABE-0007471,UniProtKB/Swiss-Prot:P37353] [protein=O-succinylbenzoate-CoA ligase] [protein_id=NP_416763.1] [location=complement(2373648..2375003)]	menE	452	5	13	13	5	36	1.10619	2.87611	2.87611	1.10619	7.9646
lcl|NC_000913.3_cds_NP_415462.1_923 [gene=ycbU] [locus_tag=b0942] [db_xref=ASAP:ABE-0003193,UniProtKB/Swiss-Prot:P75859] [protein=putative fimbriae protein] [protein_id=NP_415462.1] [location=1002889..1003431]	ycbU	181	2	5	6	5	18	1.10497	2.76243	3.31492	2.76243	9.94475
lcl|NC_000913.3_cds_NP_417181.1_2664 [gene=mltB] [locus_tag=b2701] [db_xref=ASAP:ABE-0008885,UniProtKB/Swiss-Prot:P41052] [protein=membrane-bound lytic murein transglycosylase B] [protein_id=NP_417181.1] [location=complement(2824491..2825576)]	mltB	362	4	16	8	5	33	1.10497	4.41989	2.20994	1.38122	9.11602
lcl|NC_000913.3_cds_NP_416233.1_1707 [gene=infC] [locus_tag=b1718] [db_xref=ASAP:ABE-0005734,UniProtKB/Swiss-Prot:P0A707] [protein=translation initiation factor IF-3] [protein_id=NP_416233.1] [location=complement(1800096..1800638)]	infC	181	2	6	6	0	14	1.10497	3.31492	3.31492	0	7.73481
lcl|NC_000913.3_cds_NP_416614.1_2096 [gene=yehD] [locus_tag=b2111] [db_xref=ASAP:ABE-0006980,UniProtKB/Swiss-Prot:P33343] [protein=putative fimbrial-like adhesin protein] [protein_id=NP_416614.1] [location=complement(2191680..2192222)]	yehD	181	2	0	10	1	13	1.10497	0	5.52486	0.552486	7.18232
lcl|NC_000913.3_cds_NP_417200.1_2683 [gene=hycF] [locus_tag=b2720] [db_xref=ASAP:ABE-0008942,UniProtKB/Swiss-Prot:P16432] [protein=formate hydrogenlyase complex iron-sulfur protein] [protein_id=NP_417200.1] [location=complement(2844210..2844752)]	hycF	181	2	3	1	1	7	1.10497	1.65746	0.552486	0.552486	3.8674
lcl|NC_000913.3_cds_3630 [gene=glvG] [locus_tag=b4556] [db_xref=ASAP:ABE-0012036,ASAP:ABE-0285077,UniProtKB/Swiss-Prot:P31450] [pseudo=true] [location=complement(3861173..3861987)]	glvG	271.667	3	11	5	2	21	1.10429	4.04908	1.84049	0.736196	7.73006
lcl|NC_000913.3_cds_NP_415365.4_826 [gene=ybjI] [locus_tag=b0844] [db_xref=ASAP:ABE-0002877,UniProtKB/Swiss-Prot:P75809] [protein=5-amino-6-(5-phospho-D-ribitylamino)uracil phosphatase; pyrimidine phosphatase; riboflavin synthesis] [protein_id=NP_415365.4] [location=complement(885316..886131)]	ybjI	272	3	15	3	1	22	1.10294	5.51471	1.10294	0.367647	8.08824
lcl|NC_000913.3_cds_YP_026268.1_3766 [gene=ysgA] [locus_tag=b3830] [db_xref=ASAP:ABE-0012522,UniProtKB/Swiss-Prot:P56262] [protein=putative carboxymethylenebutenolidase] [protein_id=YP_026268.1] [location=complement(4015354..4016169)]	ysgA	272	3	10	5	4	22	1.10294	3.67647	1.83824	1.47059	8.08824
lcl|NC_000913.3_cds_NP_414739.1_193 [gene=metQ] [locus_tag=b0197] [db_xref=ASAP:ABE-0000666,UniProtKB/Swiss-Prot:P28635] [protein=DL-methionine transporter subunit] [protein_id=NP_414739.1] [location=complement(220113..220928)]	metQ	272	3	12	6	0	21	1.10294	4.41176	2.20588	0	7.72059
lcl|NC_000913.3_cds_NP_418549.1_4043 [gene=dcuS] [locus_tag=b4125] [db_xref=ASAP:ABE-0013509,UniProtKB/Swiss-Prot:P0AEC8] [protein=sensory histidine kinase in two-component regulatory system with DcuR, regulator of anaerobic fumarate respiration] [protein_id=NP_418549.1] [location=complement(4350031..4351662)]	dcuS	544	6	19	10	5	40	1.10294	3.49265	1.83824	0.919118	7.35294
lcl|NC_000913.3_cds_NP_414860.1_324 [gene=yahL] [locus_tag=b0326] [db_xref=ASAP:ABE-0001117,UniProtKB/Swiss-Prot:P77393] [protein=uncharacterized protein] [protein_id=NP_414860.1] [location=344176..344991]	yahL	272	3	0	1	3	7	1.10294	0	0.367647	1.10294	2.57353
lcl|NC_000913.3_cds_NP_415166.1_630 [gene=rlpA] [locus_tag=b0633] [db_xref=ASAP:ABE-0002171,UniProtKB/Swiss-Prot:P10100] [protein=septal ring protein, suppressor of prc, minor lipoprotein] [protein_id=NP_415166.1] [location=complement(664102..665190)]	rlpA	363	4	14	10	4	32	1.10193	3.85675	2.75482	1.10193	8.81543
lcl|NC_000913.3_cds_NP_416665.1_2145 [gene=yeiI] [locus_tag=b2160] [db_xref=ASAP:ABE-0007149,UniProtKB/Swiss-Prot:P33020] [protein=putative kinase] [protein_id=NP_416665.1] [location=2251700..2252788]	yeiI	363	4	13	6	3	26	1.10193	3.58127	1.65289	0.826446	7.16253
lcl|NC_000913.3_cds_NP_414980.2_439 [gene=cof] [locus_tag=b0446] [db_xref=ASAP:ABE-0001548,UniProtKB/Swiss-Prot:P46891] [protein=thiamine pyrimidine pyrophosphate hydrolase; HMP-PP phosphatase] [protein_id=NP_414980.2] [location=467412..468230]	cof	273	3	8	7	3	21	1.0989	2.9304	2.5641	1.0989	7.69231
lcl|NC_000913.3_cds_NP_416497.1_1972 [gene=cobU] [locus_tag=b1993] [db_xref=ASAP:ABE-0006616,UniProtKB/Swiss-Prot:P0AE76] [protein=cobinamide kinase and cobinamide phosphate guanylyltransferase] [protein_id=NP_416497.1] [location=complement(2065219..2065764)]	cobU	182	2	4	1	5	12	1.0989	2.1978	0.549451	2.74725	6.59341
lcl|NC_000913.3_cds_NP_417673.1_3151 [gene=npr] [locus_tag=b3206] [db_xref=ASAP:ABE-0010524,UniProtKB/Swiss-Prot:P0A9N0] [protein=phosphohistidinoprotein-hexose phosphotransferase component of N-regulated PTS system (Npr)] [protein_id=NP_417673.1] [location=3347966..3348238]	npr	91	1	2	3	0	6	1.0989	2.1978	3.2967	0	6.59341
lcl|NC_000913.3_cds_NP_418551.1_4045 [gene=yjdJ] [locus_tag=b4127] [db_xref=ASAP:ABE-0013515,UniProtKB/Swiss-Prot:P39274] [protein=GNAT family putative N-acetyltransferase] [protein_id=NP_418551.1] [location=4352085..4352357]	yjdJ	91	1	2	1	2	6	1.0989	2.1978	1.0989	2.1978	6.59341
lcl|NC_000913.3_cds_209 [gene=yafF] [locus_tag=b4503] [db_xref=ASAP:ABE-0285024,UniProtKB/Swiss-Prot:Q2EEP9] [pseudo=true] [location=239106..239378]	yafF	91	1	0	0	4	5	1.0989	0	0	4.3956	5.49451
lcl|NC_000913.3_cds_NP_415683.1_1144 [gene=ymgA] [locus_tag=b1165] [db_xref=ASAP:ABE-0003909,UniProtKB/Swiss-Prot:P75992] [protein=RcsB connector protein for regulation of biofilm] [protein_id=NP_415683.1] [location=1216068..1216340]	ymgA	91	1	1	1	1	4	1.0989	1.0989	1.0989	1.0989	4.3956
lcl|NC_000913.3_cds_NP_416274.1_1749 [gene=ynjH] [locus_tag=b1760] [db_xref=ASAP:ABE-0005858,UniProtKB/Swiss-Prot:P76227] [protein=DUF1496 family protein] [protein_id=NP_416274.1] [location=complement(1841863..1842135)]	ynjH	91	1	1	0	2	4	1.0989	1.0989	0	2.1978	4.3956
lcl|NC_000913.3_cds_NP_417706.1_3184 [gene=yhcO] [locus_tag=b3239] [db_xref=ASAP:ABE-0010625,UniProtKB/Swiss-Prot:P64616] [protein=putative barnase inhibitor] [protein_id=NP_417706.1] [location=complement(3385857..3386129)]	yhcO	91	1	1	1	1	4	1.0989	1.0989	1.0989	1.0989	4.3956
lcl|NC_000913.3_cds_NP_417694.1_3172 [gene=dcuD] [locus_tag=b3227] [db_xref=ASAP:ABE-0010589,UniProtKB/Swiss-Prot:P45428] [protein=putative transporter] [protein_id=NP_417694.1] [location=3374869..3376236]	dcuD	456	5	14	12	6	37	1.09649	3.07018	2.63158	1.31579	8.11404
lcl|NC_000913.3_cds_NP_414543.1_2 [gene=thrA] [locus_tag=b0002] [db_xref=ASAP:ABE-0000008,UniProtKB/Swiss-Prot:P00561] [protein=Bifunctional aspartokinase/homoserine dehydrogenase 1] [protein_id=NP_414543.1] [location=337..2799]	thrA	821	9	22	22	10	63	1.09622	2.67966	2.67966	1.21803	7.67357
lcl|NC_000913.3_cds_NP_414915.1_375 [gene=ddlA] [locus_tag=b0381] [db_xref=ASAP:ABE-0001309,UniProtKB/Swiss-Prot:P0A6J8] [protein=D-alanine-D-alanine ligase A] [protein_id=NP_414915.1] [location=complement(399829..400923)]	ddlA	365	4	7	11	4	26	1.09589	1.91781	3.0137	1.09589	7.12329
lcl|NC_000913.3_cds_NP_416304.1_1779 [gene=yeaM] [locus_tag=b1790] [db_xref=ASAP:ABE-0005956,UniProtKB/Swiss-Prot:P76241] [protein=putative DNA-binding transcriptional regulator] [protein_id=NP_416304.1] [location=complement(1874755..1875576)]	yeaM	274	3	6	1	7	17	1.09489	2.18978	0.364964	2.55474	6.20438
lcl|NC_000913.3_cds_NP_417363.2_2843 [gene=ygfT] [locus_tag=b2887] [db_xref=ASAP:ABE-0009473,UniProtKB/Swiss-Prot:Q46820] [protein=putative oxidoreductase, Fe-S subunit/nucleotide-binding subunit] [protein_id=NP_417363.2] [location=complement(3029012..3030931)]	ygfT	640	7	22	14	11	54	1.09375	3.4375	2.1875	1.71875	8.4375
lcl|NC_000913.3_cds_NP_417293.1_2776 [gene=mltA] [locus_tag=b2813] [db_xref=ASAP:ABE-0009228,UniProtKB/Swiss-Prot:P0A935] [protein=membrane-bound lytic murein transglycosylase A] [protein_id=NP_417293.1] [location=complement(2946081..2947178)]	mltA	366	4	13	17	7	41	1.0929	3.55191	4.64481	1.91257	11.2022
lcl|NC_000913.3_cds_NP_416558.1_2039 [gene=wcaF] [locus_tag=b2054] [db_xref=ASAP:ABE-0006805,UniProtKB/Swiss-Prot:P0ACD2] [protein=putative acyl transferase] [protein_id=NP_416558.1] [location=complement(2128340..2128888)]	wcaF	183	2	8	5	2	17	1.0929	4.37158	2.73224	1.0929	9.28962
lcl|NC_000913.3_cds_NP_417099.4_2587 [gene=rimM] [locus_tag=b2608] [db_xref=ASAP:ABE-0008579,UniProtKB/Swiss-Prot:P0A7X6] [protein=ribosome maturation factor] [protein_id=NP_417099.4] [location=complement(2745370..2745918)]	rimM	183	2	3	6	3	14	1.0929	1.63934	3.27869	1.63934	7.65027
lcl|NC_000913.3_cds_NP_416829.1_2311 [gene=epmC] [locus_tag=b2326] [db_xref=ASAP:ABE-0007686,UniProtKB/Swiss-Prot:P76938] [protein=Elongation Factor P Lys34 hydroxylase] [protein_id=NP_416829.1] [location=complement(2444203..2444751)]	epmC	183	2	4	0	2	8	1.0929	2.18579	0	1.0929	4.37158
lcl|NC_000913.3_cds_NP_417827.1_3307 [gene=cysG] [locus_tag=b3368] [db_xref=ASAP:ABE-0011010,UniProtKB/Swiss-Prot:P0AEA8] [protein=fused siroheme synthase 1,3-dimethyluroporphyriongen III dehydrogenase and siroheme ferrochelatase/uroporphyrinogen methyltransferase] [protein_id=NP_417827.1] [location=3497828..3499201]	cysG	458	5	15	16	5	41	1.0917	3.27511	3.49345	1.0917	8.95197
lcl|NC_000913.3_cds_NP_416342.4_1820 [gene=yebQ] [locus_tag=b1828] [db_xref=ASAP:ABE-0006085,UniProtKB/Swiss-Prot:P76269] [protein=putative transporter] [protein_id=NP_416342.4] [location=1910276..1911649]	yebQ	458	5	11	16	7	39	1.0917	2.40175	3.49345	1.52838	8.51528
lcl|NC_000913.3_cds_NP_418102.2_3592 [gene=dinD] [locus_tag=b3645] [db_xref=ASAP:ABE-0011918,UniProtKB/Swiss-Prot:P23840] [protein=DNA damage-inducible protein] [protein_id=NP_418102.2] [location=3817760..3818584]	dinD	275	3	4	6	5	18	1.09091	1.45455	2.18182	1.81818	6.54545
lcl|NC_000913.3_cds_YP_026230.1_3510 [gene=bax] [locus_tag=b3570] [db_xref=ASAP:ABE-0011655,UniProtKB/Swiss-Prot:P27297] [protein=putative glucosaminidase] [protein_id=YP_026230.1] [location=complement(3736353..3737177)]	bax	275	3	3	3	3	12	1.09091	1.09091	1.09091	1.09091	4.36364
lcl|NC_000913.3_cds_NP_417561.1_3040 [gene=ygjV] [locus_tag=b3090] [db_xref=ASAP:ABE-0010161,UniProtKB/Swiss-Prot:P42603] [protein=Imp-YgjV family inner membrane protein] [protein_id=NP_417561.1] [location=complement(3241193..3241744)]	ygjV	184	2	9	5	2	18	1.08696	4.8913	2.71739	1.08696	9.78261
lcl|NC_000913.3_cds_NP_417891.1_3370 [gene=asd] [locus_tag=b3433] [db_xref=ASAP:ABE-0011211,UniProtKB/Swiss-Prot:P0A9Q9] [protein=aspartate-semialdehyde dehydrogenase, NAD(P)-binding] [protein_id=NP_417891.1] [location=complement(3573775..3574878)]	asd	368	4	16	12	3	35	1.08696	4.34783	3.26087	0.815217	9.51087
lcl|NC_000913.3_cds_NP_418231.1_3724 [gene=wecA] [locus_tag=b3784] [db_xref=ASAP:ABE-0012366,UniProtKB/Swiss-Prot:P0AC78] [protein=UDP-GlcNAc:undecaprenylphosphate GlcNAc-1-phosphate transferase] [protein_id=NP_418231.1] [location=3967916..3969019]	wecA	368	4	12	10	6	32	1.08696	3.26087	2.71739	1.63043	8.69565
lcl|NC_000913.3_cds_NP_417544.5_3023 [gene=patA] [locus_tag=b3073] [db_xref=ASAP:ABE-0010092,UniProtKB/Swiss-Prot:P42588] [protein=putrescine:2-oxoglutaric acid aminotransferase, PLP-dependent] [protein_id=NP_417544.5] [location=3219494..3220873]	patA	460	5	21	8	5	39	1.08696	4.56522	1.73913	1.08696	8.47826
lcl|NC_000913.3_cds_NP_417485.4_2963 [gene=dkgA] [locus_tag=b3012] [db_xref=ASAP:ABE-0009892,UniProtKB/Swiss-Prot:Q46857] [protein=2,5-diketo-D-gluconate reductase A] [protein_id=NP_417485.4] [location=3156623..3157450]	dkgA	276	3	13	3	1	20	1.08696	4.71014	1.08696	0.362319	7.24638
lcl|NC_000913.3_cds_NP_414652.1_106 [gene=ampD] [locus_tag=b0110] [db_xref=ASAP:ABE-0000380,UniProtKB/Swiss-Prot:P13016] [protein=1,6-anhydro-N-acetylmuramyl-L-alanine amidase, Zn-dependent; murein amidase] [protein_id=NP_414652.1] [location=118733..119284]	ampD	184	2	5	3	3	13	1.08696	2.71739	1.63043	1.63043	7.06522
lcl|NC_000913.3_cds_NP_418766.4_4263 [gene=mcrB] [locus_tag=b4346] [db_xref=ASAP:ABE-0014250,UniProtKB/Swiss-Prot:P15005] [protein=5-methylcytosine-specific restriction enzyme McrBC, subunit McrB] [protein_id=NP_418766.4] [location=complement(4577958..4579337)]	mcrB	460	5	8	10	5	28	1.08696	1.73913	2.17391	1.08696	6.08696
lcl|NC_000913.3_cds_NP_417437.1_2917 [gene=yggX] [locus_tag=b2962] [db_xref=ASAP:ABE-0009722,UniProtKB/Swiss-Prot:P0A8P3] [protein=oxidative damage protective factor for iron-sulfur proteins] [protein_id=NP_417437.1] [location=3104093..3104368]	yggX	92	1	2	2	0	5	1.08696	2.17391	2.17391	0	5.43478
lcl|NC_000913.3_cds_NP_418106.1_3596 [gene=rpoZ] [locus_tag=b3649] [db_xref=ASAP:ABE-0011933,UniProtKB/Swiss-Prot:P0A800] [protein=RNA polymerase, omega subunit] [protein_id=NP_418106.1] [location=3822106..3822381]	rpoZ	92	1	1	3	0	5	1.08696	1.08696	3.26087	0	5.43478
lcl|NC_000913.3_cds_NP_416877.1_2361 [gene=ypdI] [locus_tag=b2376] [db_xref=ASAP:ABE-0007839,UniProtKB/Swiss-Prot:O32528] [protein=putative lipoprotein involved in colanic acid biosynthesis] [protein_id=NP_416877.1] [location=2494698..2494973]	ypdI	92	1	0	2	0	3	1.08696	0	2.17391	0	3.26087
lcl|NC_000913.3_cds_NP_416122.1_1594 [gene=ydgI] [locus_tag=b1605] [db_xref=ASAP:ABE-0005362,UniProtKB/Swiss-Prot:P0AAE5] [protein=putative arginine/ornithine antiporter transporter] [protein_id=NP_416122.1] [location=1679557..1680939]	ydgI	461	5	16	15	3	39	1.0846	3.47072	3.2538	0.650759	8.45987
lcl|NC_000913.3_cds_999 [gene=efeU] [locus_tag=b4490] [db_xref=ASAP:ABE-0003441,ASAP:ABE-0003443,ASAP:ABE-0285091,UniProtKB/Swiss-Prot:P75901] [pseudo=true] [location=join(1081356..1081460,1081460..1082185)]	efeU	277	3	9	7	5	24	1.08303	3.2491	2.52708	1.80505	8.66426
lcl|NC_000913.3_cds_NP_414635.1_91 [gene=ftsQ] [locus_tag=b0093] [db_xref=ASAP:ABE-0000329,UniProtKB/Swiss-Prot:P06136] [protein=divisome assembly protein, membrane anchored protein involved in growth of wall at septum] [protein_id=NP_414635.1] [location=103155..103985]	ftsQ	277	3	9	3	2	17	1.08303	3.2491	1.08303	0.722022	6.13718
lcl|NC_000913.3_cds_NP_417349.4_2830 [gene=hyuA] [locus_tag=b2873] [db_xref=ASAP:ABE-0009436,UniProtKB/Swiss-Prot:Q46806] [protein=D-stereospecific phenylhydantoinase] [protein_id=NP_417349.4] [location=3010028..3011413]	hyuA	462	5	21	12	3	41	1.08225	4.54545	2.5974	0.649351	8.87446
lcl|NC_000913.3_cds_NP_416119.1_1591 [gene=pntB] [locus_tag=b1602] [db_xref=ASAP:ABE-0005352,UniProtKB/Swiss-Prot:P0AB67] [protein=pyridine nucleotide transhydrogenase, beta subunit] [protein_id=NP_416119.1] [location=complement(1674972..1676360)]	pntB	463	5	13	22	6	46	1.07991	2.80778	4.75162	1.2959	9.93521
lcl|NC_000913.3_cds_NP_416902.1_2386 [gene=xapA] [locus_tag=b2407] [db_xref=ASAP:ABE-0007927,UniProtKB/Swiss-Prot:P45563] [protein=purine nucleoside phosphorylase 2; nicotinamide 1-beta-D-riboside synthase] [protein_id=NP_416902.1] [location=complement(2524045..2524878)]	xapA	278	3	9	10	5	27	1.07914	3.23741	3.59712	1.79856	9.71223
lcl|NC_000913.3_cds_NP_415677.1_1137 [gene=mcrA] [locus_tag=b1159] [db_xref=ASAP:ABE-0003891,UniProtKB/Swiss-Prot:P24200] [protein=putative 5-methylcytosine/5-hydroxymethylcytosine-specific restriction nuclease; 5-methylcytosine DNA binding protein] [protein_id=NP_415677.1] [location=1210346..1211179]	mcrA	278	3	2	13	2	20	1.07914	0.719424	4.67626	0.719424	7.19424
lcl|NC_000913.3_cds_NP_415488.1_949 [gene=yccX] [locus_tag=b0968] [db_xref=ASAP:ABE-0003276,UniProtKB/Swiss-Prot:P0AB65] [protein=weak acylphosphatase] [protein_id=NP_415488.1] [location=1030064..1030342]	yccX	93	1	4	2	4	11	1.07527	4.30108	2.15054	4.30108	11.828
lcl|NC_000913.3_cds_1459 [gene=yddL] [locus_tag=b1472] [db_xref=ASAP:ABE-0004910,UniProtKB/Swiss-Prot:P77519] [pseudo=true] [location=complement(1545750..1546028)]	yddL	93	1	5	5	0	11	1.07527	5.37634	5.37634	0	11.828
lcl|NC_000913.3_cds_NP_416949.1_2434 [gene=eutJ] [locus_tag=b2454] [db_xref=ASAP:ABE-0008089,UniProtKB/Swiss-Prot:P77277] [protein=ethanolamine utilization protein, HSP70/actin superfamily protein] [protein_id=NP_416949.1] [location=complement(2569501..2570337)]	eutJ	279	3	13	6	4	26	1.07527	4.6595	2.15054	1.43369	9.319
lcl|NC_000913.3_cds_NP_415815.1_1284 [gene=puuR] [locus_tag=b1299] [db_xref=ASAP:ABE-0004371,UniProtKB/Swiss-Prot:P0A9U6] [protein=repressor for the divergent puu operons, putrescine inducible] [protein_id=NP_415815.1] [location=1361911..1362468]	puuR	186	2	3	8	4	17	1.07527	1.6129	4.30108	2.15054	9.13978
lcl|NC_000913.3_cds_NP_415738.2_1204 [gene=ychO] [locus_tag=b1220] [db_xref=ASAP:ABE-0004095,UniProtKB/Swiss-Prot:P39165] [protein=putative invasin] [protein_id=NP_415738.2] [location=1273784..1275178]	ychO	465	5	15	12	9	41	1.07527	3.22581	2.58065	1.93548	8.8172
lcl|NC_000913.3_cds_NP_417775.1_3254 [gene=rpsS] [locus_tag=b3316] [db_xref=ASAP:ABE-0010852,UniProtKB/Swiss-Prot:P0A7U3] [protein=30S ribosomal subunit protein S19] [protein_id=NP_417775.1] [location=complement(3450248..3450526)]	rpsS	93	1	1	5	0	7	1.07527	1.07527	5.37634	0	7.52688
lcl|NC_000913.3_cds_NP_417929.4_3408 [gene=dcrB] [locus_tag=b3472] [db_xref=ASAP:ABE-0011342,UniProtKB/Swiss-Prot:P0AEE1] [protein=putative lipoprotein] [protein_id=NP_417929.4] [location=3609955..3610512]	dcrB	186	2	4	5	3	14	1.07527	2.15054	2.68817	1.6129	7.52688
lcl|NC_000913.3_cds_NP_415665.2_1124 [gene=ymfL] [locus_tag=b1147] [db_xref=ASAP:ABE-0003860,UniProtKB/Swiss-Prot:P75976] [protein=e14 prophage; putative DNA-binding transcriptional regulator] [protein_id=NP_415665.2] [location=1203268..1203825]	ymfL	186	2	5	5	0	12	1.07527	2.68817	2.68817	0	6.45161
lcl|NC_000913.3_cds_NP_416542.1_2023 [gene=rfbC] [locus_tag=b2038] [db_xref=ASAP:ABE-0006759,UniProtKB/Swiss-Prot:P37745] [protein=dTDP-4-deoxyrhamnose-3,5-epimerase] [protein_id=NP_416542.1] [location=complement(2109581..2110138)]	rfbC	186	2	4	4	2	12	1.07527	2.15054	2.15054	1.07527	6.45161
lcl|NC_000913.3_cds_NP_416659.1_2139 [gene=yeiG] [locus_tag=b2154] [db_xref=ASAP:ABE-0007124,UniProtKB/Swiss-Prot:P33018] [protein=S-formylglutathione hydrolase] [protein_id=NP_416659.1] [location=2243910..2244746]	yeiG	279	3	7	7	1	18	1.07527	2.50896	2.50896	0.358423	6.45161
lcl|NC_000913.3_cds_NP_414898.4_360 [gene=yaiS] [locus_tag=b0364] [db_xref=ASAP:ABE-0001249,UniProtKB/Swiss-Prot:P71311] [protein=putative PIG-L family deacetylase] [protein_id=NP_414898.4] [location=complement(384059..384616)]	yaiS	186	2	6	1	1	10	1.07527	3.22581	0.537634	0.537634	5.37634
lcl|NC_000913.3_cds_YP_001165332.1_3945 [gene=yjbT] [locus_tag=b4620] [db_xref=UniProtKB/Swiss-Prot:A5A628] [protein=putative periplasmic protein] [protein_id=YP_001165332.1] [location=complement(4239777..4240055)]	yjbT	93	1	2	2	0	5	1.07527	2.15054	2.15054	0	5.37634
lcl|NC_000913.3_cds_NP_418341.1_3834 [gene=rhaS] [locus_tag=b3905] [db_xref=ASAP:ABE-0012745,UniProtKB/Swiss-Prot:P09377] [protein=transcriptional activator of rhaBAD and rhaT] [protein_id=NP_418341.1] [location=4097736..4098572]	rhaS	279	3	3	3	4	13	1.07527	1.07527	1.07527	1.43369	4.6595
lcl|NC_000913.3_cds_1557 [gene=ydfX] [locus_tag=b1568] [db_xref=ASAP:ABE-0005239,UniProtKB/Swiss-Prot:P76165] [pseudo=true] [location=complement(1647358..1647636)]	ydfX	93	1	2	1	0	4	1.07527	2.15054	1.07527	0	4.30108
lcl|NC_000913.3_cds_NP_417264.1_2747 [gene=relA] [locus_tag=b2784] [db_xref=ASAP:ABE-0009125,UniProtKB/Swiss-Prot:P0AG20] [protein=(p)ppGpp synthetase I/GTP pyrophosphokinase] [protein_id=NP_417264.1] [location=complement(2911417..2913651)]	relA	745	8	12	17	13	50	1.07383	1.61074	2.28188	1.74497	6.71141
lcl|NC_000913.3_cds_NP_415011.1_470 [gene=ybaL] [locus_tag=b0478] [db_xref=ASAP:ABE-0001658,UniProtKB/Swiss-Prot:P39830] [protein=inner membrane putative NAD(P)-binding transporter] [protein_id=NP_415011.1] [location=complement(501562..503238)]	ybaL	559	6	13	20	9	48	1.07335	2.32558	3.57782	1.61002	8.58676
lcl|NC_000913.3_cds_NP_417975.1_3455 [gene=yhjA] [locus_tag=b3518] [db_xref=ASAP:ABE-0011493,UniProtKB/Swiss-Prot:P37197] [protein=putative cytochrome C peroxidase] [protein_id=NP_417975.1] [location=complement(3667791..3669188)]	yhjA	466	5	11	13	7	36	1.07296	2.36052	2.7897	1.50215	7.72532
lcl|NC_000913.3_cds_NP_417613.1_3090 [gene=yraJ] [locus_tag=b3144] [db_xref=ASAP:ABE-0010333,UniProtKB/Swiss-Prot:P42915] [protein=putative outer membrane protein] [protein_id=NP_417613.1] [location=3288814..3291330]	yraJ	839	9	30	21	7	67	1.07271	3.57569	2.50298	0.834327	7.9857
lcl|NC_000913.3_cds_NP_415113.1_577 [gene=ybdK] [locus_tag=b0581] [db_xref=ASAP:ABE-0001992,UniProtKB/Swiss-Prot:P77213] [protein=weak gamma-glutamyl:cysteine ligase] [protein_id=NP_415113.1] [location=complement(606265..607383)]	ybdK	373	4	11	7	3	25	1.07239	2.94906	1.87668	0.80429	6.70241
lcl|NC_000913.3_cds_NP_416536.1_2017 [gene=wbbK] [locus_tag=b2032] [db_xref=ASAP:ABE-0006747,UniProtKB/Swiss-Prot:P37751] [protein=lipopolysaccharide biosynthesis protein] [protein_id=NP_416536.1] [location=complement(2103391..2104509)]	wbbK	373	4	1	5	4	14	1.07239	0.268097	1.34048	1.07239	3.75335
lcl|NC_000913.3_cds_YP_026246.1_3705 [gene=hdfR] [locus_tag=b4480] [db_xref=ASAP:ABE-0174109,UniProtKB/Swiss-Prot:P0A8R9] [protein=flhDC operon transcriptional repressor] [protein_id=YP_026246.1] [location=complement(3947128..3947967)]	hdfR	280	3	3	7	1	14	1.07143	1.07143	2.5	0.357143	5
lcl|NC_000913.3_cds_NP_417358.2_2839 [gene=xanQ] [locus_tag=b2882] [db_xref=ASAP:ABE-0009463,UniProtKB/Swiss-Prot:P67444] [protein=xanthine permease] [protein_id=NP_417358.2] [location=3024351..3025751]	xanQ	467	5	25	17	8	55	1.07066	5.35332	3.64026	1.71306	11.7773
lcl|NC_000913.3_cds_NP_418725.4_4221 [gene=sgcX] [locus_tag=b4305] [db_xref=ASAP:ABE-0014112,UniProtKB/Swiss-Prot:P39366] [protein=putative endoglucanase with Zn-dependent exopeptidase domain] [protein_id=NP_418725.4] [location=complement(4530530..4531651)]	sgcX	374	4	9	12	5	30	1.06952	2.40642	3.20856	1.3369	8.02139
lcl|NC_000913.3_cds_NP_418104.2_3594 [gene=ligB] [locus_tag=b3647] [db_xref=ASAP:ABE-0011923,UniProtKB/Swiss-Prot:P25772] [protein=DNA ligase, NAD()-dependent] [protein_id=NP_418104.2] [location=complement(3819488..3821170)]	ligB	561	6	9	16	10	41	1.06952	1.60428	2.85205	1.78253	7.30838
lcl|NC_000913.3_cds_NP_414794.4_253 [gene=mmuP] [locus_tag=b0260] [db_xref=ASAP:ABE-0000893,UniProtKB/Swiss-Prot:Q47689] [protein=CP4-6 prophage; putative S-methylmethionine transporter] [protein_id=NP_414794.4] [location=275325..276728]	mmuP	468	5	12	13	11	41	1.06838	2.5641	2.77778	2.35043	8.76068
lcl|NC_000913.3_cds_NP_415368.1_829 [gene=ybjL] [locus_tag=b0847] [db_xref=ASAP:ABE-0002887,UniProtKB/Swiss-Prot:P60869] [protein=putative transporter] [protein_id=NP_415368.1] [location=complement(888134..889819)]	ybjL	562	6	28	20	12	66	1.06762	4.98221	3.55872	2.13523	11.7438
lcl|NC_000913.3_cds_NP_418051.1_3536 [gene=yibA] [locus_tag=b3594] [db_xref=ASAP:ABE-0011744,UniProtKB/Swiss-Prot:P0ADK6] [protein=putative immunity protein for polymorphic toxin RhsA; HEAT-domain protein; lethality reduction protein] [protein_id=NP_418051.1] [location=3766337..3767179]	yibA	281	3	0	4	2	9	1.06762	0	1.42349	0.711744	3.20285
lcl|NC_000913.3_cds_YP_026180.1_2665 [gene=srlA] [locus_tag=b2702] [db_xref=ASAP:ABE-0008890,UniProtKB/Swiss-Prot:P56579] [protein=glucitol/sorbitol-specific enzyme IIC component of PTS] [protein_id=YP_026180.1] [location=2825832..2826395]	srlA	188	2	9	6	2	19	1.06383	4.78723	3.19149	1.06383	10.1064
lcl|NC_000913.3_cds_NP_418223.1_3717 [gene=ppiC] [locus_tag=b3775] [db_xref=ASAP:ABE-0012334,UniProtKB/Swiss-Prot:P0A9L5] [protein=peptidyl-prolyl cis-trans isomerase C (rotamase C)] [protein_id=NP_418223.1] [location=complement(3959532..3959813)]	ppiC	94	1	4	3	1	9	1.06383	4.25532	3.19149	1.06383	9.57447
lcl|NC_000913.3_cds_NP_416967.1_2453 [gene=dapE] [locus_tag=b2472] [db_xref=ASAP:ABE-0008142,UniProtKB/Swiss-Prot:P0AED7] [protein=N-succinyl-diaminopimelate deacylase] [protein_id=NP_416967.1] [location=2591607..2592734]	dapE	376	4	8	8	9	29	1.06383	2.12766	2.12766	2.39362	7.71277
lcl|NC_000913.3_cds_NP_418005.1_3486 [gene=tag] [locus_tag=b3549] [db_xref=ASAP:ABE-0011593,UniProtKB/Swiss-Prot:P05100] [protein=3-methyl-adenine DNA glycosylase I, constitutive] [protein_id=NP_418005.1] [location=3713092..3713655]	tag	188	2	5	2	4	13	1.06383	2.65957	1.06383	2.12766	6.91489
lcl|NC_000913.3_cds_NP_415980.1_1451 [gene=nhoA] [locus_tag=b1463] [db_xref=ASAP:ABE-0004882,UniProtKB/Swiss-Prot:P77567] [protein=N-hydroxyarylamine O-acetyltransferase] [protein_id=NP_415980.1] [location=1534024..1534869]	nhoA	282	3	7	5	4	19	1.06383	2.48227	1.77305	1.41844	6.73759
lcl|NC_000913.3_cds_NP_418522.1_4016 [gene=phnJ] [locus_tag=b4098] [db_xref=ASAP:ABE-0013426,UniProtKB/Swiss-Prot:P16688] [protein=carbon-phosphorus lyase, SAM-dependent] [protein_id=NP_418522.1] [location=complement(4318761..4319606)]	phnJ	282	3	9	2	4	18	1.06383	3.19149	0.70922	1.41844	6.38298
lcl|NC_000913.3_cds_NP_418177.1_3670 [gene=bglB] [locus_tag=b3721] [db_xref=ASAP:ABE-0012169,UniProtKB/Swiss-Prot:P11988] [protein=cryptic phospho-beta-glucosidase B] [protein_id=NP_418177.1] [location=complement(3902289..3903701)]	bglB	471	5	15	8	11	39	1.06157	3.18471	1.69851	2.33546	8.28025
lcl|NC_000913.3_cds_NP_418559.1_4055 [gene=dsbD] [locus_tag=b4136] [db_xref=ASAP:ABE-0013539,UniProtKB/Swiss-Prot:P36655] [protein=thiol:disulfide interchange protein and activator of DsbC] [protein_id=NP_418559.1] [location=complement(4363345..4365042)]	dsbD	566	6	21	13	4	44	1.06007	3.71025	2.29682	0.706714	7.77385
lcl|NC_000913.3_cds_NP_416572.1_2053 [gene=alkA] [locus_tag=b2068] [db_xref=ASAP:ABE-0006848,UniProtKB/Swiss-Prot:P04395] [protein=3-methyl-adenine DNA glycosylase II] [protein_id=NP_416572.1] [location=complement(2146692..2147540)]	alkA	283	3	12	4	1	20	1.06007	4.24028	1.41343	0.353357	7.06714
lcl|NC_000913.3_cds_NP_417056.2_2544 [gene=yfhH] [locus_tag=b2561] [db_xref=ASAP:ABE-0008428,UniProtKB/Swiss-Prot:P37767] [protein=putative DNA-binding transcriptional regulator] [protein_id=NP_417056.2] [location=2698759..2699607]	yfhH	283	3	7	5	1	16	1.06007	2.4735	1.76678	0.353357	5.65371
lcl|NC_000913.3_cds_NP_414917.2_377 [gene=phoA] [locus_tag=b0383] [db_xref=ASAP:ABE-0001328,UniProtKB/Swiss-Prot:P00634] [protein=bacterial alkaline phosphatase] [protein_id=NP_414917.2] [location=401747..403162]	phoA	472	5	21	13	6	45	1.05932	4.44915	2.75424	1.27119	9.5339
lcl|NC_000913.3_cds_NP_416581.1_2064 [gene=iceT] [locus_tag=b2077] [db_xref=ASAP:ABE-0006879,UniProtKB/Swiss-Prot:P36554] [protein=putative citrate/iron-citrate/zinc-citrate efflux transporter] [protein_id=NP_416581.1] [location=2161464..2162879]	iceT	472	5	22	12	5	44	1.05932	4.66102	2.54237	1.05932	9.32203
lcl|NC_000913.3_cds_NP_414855.1_320 [gene=yahG] [locus_tag=b0321] [db_xref=ASAP:ABE-0001101,UniProtKB/Swiss-Prot:P77221] [protein=DUF1116 family protein] [protein_id=NP_414855.1] [location=338325..339743]	yahG	473	5	28	8	7	48	1.05708	5.91966	1.69133	1.47992	10.148
lcl|NC_000913.3_cds_NP_415236.1_697 [gene=phr] [locus_tag=b0708] [db_xref=ASAP:ABE-0002417,UniProtKB/Swiss-Prot:P00914] [protein=deoxyribodipyrimidine photolyase, FAD-binding] [protein_id=NP_415236.1] [location=739507..740925]	phr	473	5	9	8	6	28	1.05708	1.90275	1.69133	1.2685	5.91966
lcl|NC_000913.3_cds_NP_416913.1_2398 [gene=pdxK] [locus_tag=b2418] [db_xref=ASAP:ABE-0007973,UniProtKB/Swiss-Prot:P40191] [protein=pyridoxal-pyridoxamine kinase/hydroxymethylpyrimidine kinase] [protein_id=NP_416913.1] [location=complement(2536386..2537237)]	pdxK	284	3	8	4	3	18	1.05634	2.8169	1.40845	1.05634	6.33803
lcl|NC_000913.3_cds_NP_416924.1_2409 [gene=murP] [locus_tag=b2429] [db_xref=ASAP:ABE-0008009,UniProtKB/Swiss-Prot:P77272] [protein=N-acetylmuramic acid permease, EIIBC component, PTS system] [protein_id=NP_416924.1] [location=2546673..2548097]	murP	475	5	28	18	7	58	1.05263	5.89474	3.78947	1.47368	12.2105
lcl|NC_000913.3_cds_NP_416596.1_2078 [gene=gatB] [locus_tag=b2093] [db_xref=ASAP:ABE-0006930,UniProtKB/Swiss-Prot:P37188] [protein=galactitol-specific enzyme IIB component of PTS] [protein_id=NP_416596.1] [location=complement(2174282..2174566)]	gatB	95	1	3	3	1	8	1.05263	3.15789	3.15789	1.05263	8.42105
lcl|NC_000913.3_cds_NP_416018.1_1488 [gene=ydeP] [locus_tag=b1501] [db_xref=ASAP:ABE-0005001,UniProtKB/Swiss-Prot:P77561] [protein=putative oxidoreductase] [protein_id=NP_416018.1] [location=complement(1584207..1586486)]	ydeP	760	8	15	25	10	58	1.05263	1.97368	3.28947	1.31579	7.63158
lcl|NC_000913.3_cds_NP_414653.1_107 [gene=ampE] [locus_tag=b0111] [db_xref=ASAP:ABE-0000382,UniProtKB/Swiss-Prot:P0AE14] [protein=ampicillin resistance inner membrane protein; putative signaling protein in beta-lactamase regulation] [protein_id=NP_414653.1] [location=119281..120135]	ampE	285	3	8	6	4	21	1.05263	2.80702	2.10526	1.40351	7.36842
lcl|NC_000913.3_cds_NP_414680.4_134 [gene=yadM] [locus_tag=b0138] [db_xref=ASAP:ABE-0000477,UniProtKB/Swiss-Prot:P37018] [protein=putative fimbrial-like adhesin protein] [protein_id=NP_414680.4] [location=complement(152243..152812)]	yadM	190	2	3	6	3	14	1.05263	1.57895	3.15789	1.57895	7.36842
lcl|NC_000913.3_cds_NP_415364.1_825 [gene=ybjH] [locus_tag=b0843] [db_xref=ASAP:ABE-0002873,UniProtKB/Swiss-Prot:P0AAY4] [protein=uncharacterized protein] [protein_id=NP_415364.1] [location=complement(884946..885230)]	ybjH	95	1	2	2	1	6	1.05263	2.10526	2.10526	1.05263	6.31579
lcl|NC_000913.3_cds_NP_414813.1_275 [gene=yagM] [locus_tag=b0279] [db_xref=ASAP:ABE-0000972,UniProtKB/Swiss-Prot:P71296] [protein=CP4-6 prophage; uncharacterized protein] [protein_id=NP_414813.1] [location=complement(293945..294799)]	yagM	285	3	1	2	4	10	1.05263	0.350877	0.701754	1.40351	3.50877
lcl|NC_000913.3_cds_NP_415994.4_1464 [gene=yddM] [locus_tag=b1477] [db_xref=ASAP:ABE-0004925,UniProtKB/Swiss-Prot:P67699] [protein=putative DNA-binding transcriptional regulator] [protein_id=NP_415994.4] [location=complement(1552398..1552682)]	yddM	95	1	1	0	1	3	1.05263	1.05263	0	1.05263	3.15789
lcl|NC_000913.3_cds_NP_416883.1_2368 [gene=ypdC] [locus_tag=b2382] [db_xref=ASAP:ABE-0007859,UniProtKB/Swiss-Prot:P77396] [protein=putative DNA-binding protein] [protein_id=NP_416883.1] [location=2501130..2501987]	ypdC	286	3	8	4	2	17	1.04895	2.7972	1.3986	0.699301	5.94406
lcl|NC_000913.3_cds_NP_415496.1_957 [gene=hyaF] [locus_tag=b0977] [db_xref=ASAP:ABE-0003296,UniProtKB/Swiss-Prot:P19932] [protein=hydrogenase-1 protein nickel incorporation factor] [protein_id=NP_415496.1] [location=1036749..1037606]	hyaF	286	3	8	0	5	16	1.04895	2.7972	0	1.74825	5.59441
lcl|NC_000913.3_cds_NP_418075.2_3565 [gene=yibB] [locus_tag=b3618] [db_xref=ASAP:ABE-0011838,UniProtKB/Swiss-Prot:P25666] [protein=YibB family protein, function unknown] [protein_id=NP_418075.2] [location=complement(3792826..3793683)]	yibB	286	3	5	2	6	16	1.04895	1.74825	0.699301	2.0979	5.59441
lcl|NC_000913.3_cds_NP_416922.1_2407 [gene=murR] [locus_tag=b2427] [db_xref=ASAP:ABE-0008000,UniProtKB/Swiss-Prot:P77245] [protein=repressor for murPQ, MurNAc 6-P inducible] [protein_id=NP_416922.1] [location=complement(2544752..2545609)]	murR	286	3	9	0	3	15	1.04895	3.14685	0	1.04895	5.24476
lcl|NC_000913.3_cds_NP_416161.4_1634 [gene=ydhJ] [locus_tag=b1644] [db_xref=ASAP:ABE-0005501,UniProtKB/Swiss-Prot:P76185] [protein=putative membrane fusion protein (MFP) of YdhJK efflux pump] [protein_id=NP_416161.4] [location=1721264..1722121]	ydhJ	286	3	3	5	3	14	1.04895	1.04895	1.74825	1.04895	4.8951
lcl|NC_000913.3_cds_NP_415291.1_752 [gene=ybhI] [locus_tag=b0770] [db_xref=ASAP:ABE-0002621,UniProtKB/Swiss-Prot:P75763] [protein=putative DASS family tricarboxylate or dicarboxylate transporter] [protein_id=NP_415291.1] [location=801887..803320]	ybhI	478	5	17	22	4	48	1.04603	3.55649	4.60251	0.83682	10.0418
lcl|NC_000913.3_cds_YP_026200.1_3028 [gene=ygjI] [locus_tag=b3078] [db_xref=ASAP:ABE-0010110,UniProtKB/Swiss-Prot:P42590] [protein=putative transporter] [protein_id=YP_026200.1] [location=3226234..3227667]	ygjI	478	5	17	11	4	37	1.04603	3.55649	2.30126	0.83682	7.74059
lcl|NC_000913.3_cds_NP_418632.1_4130 [gene=qorB] [locus_tag=b4211] [db_xref=ASAP:ABE-0013773,UniProtKB/Swiss-Prot:P39315] [protein=NAD(P)H:quinone oxidoreductase] [protein_id=NP_418632.1] [location=complement(4433164..4434024)]	qorB	287	3	16	6	0	25	1.0453	5.57491	2.09059	0	8.7108
lcl|NC_000913.3_cds_NP_415924.1_1394 [gene=ydbC] [locus_tag=b1406] [db_xref=ASAP:ABE-0004698,UniProtKB/Swiss-Prot:P25906] [protein=putative NAD(P)-binding oxidoreductase] [protein_id=NP_415924.1] [location=1474221..1475081]	ydbC	287	3	8	8	4	23	1.0453	2.78746	2.78746	1.39373	8.01394
lcl|NC_000913.3_cds_NP_416398.1_1877 [gene=cheR] [locus_tag=b1884] [db_xref=ASAP:ABE-0006286,UniProtKB/Swiss-Prot:P07364] [protein=chemotaxis regulator, protein-glutamate methyltransferase] [protein_id=NP_416398.1] [location=complement(1968504..1969364)]	cheR	287	3	3	5	6	17	1.0453	1.0453	1.74216	2.09059	5.92334
lcl|NC_000913.3_cds_YP_026237.1_3640 [gene=dgoD] [locus_tag=b4478] [db_xref=ASAP:ABE-0174106,UniProtKB/Swiss-Prot:Q6BF17] [protein=D-galactonate dehydratase] [protein_id=YP_026237.1] [location=complement(3871850..3872998)]	dgoD	383	4	17	12	2	35	1.04439	4.43864	3.13316	0.522193	9.13838
lcl|NC_000913.3_cds_NP_415278.1_739 [gene=galK] [locus_tag=b0757] [db_xref=ASAP:ABE-0002568,UniProtKB/Swiss-Prot:P0A6T3] [protein=galactokinase] [protein_id=NP_415278.1] [location=complement(788831..789979)]	galK	383	4	18	8	3	33	1.04439	4.69974	2.08877	0.78329	8.61619
lcl|NC_000913.3_cds_NP_417861.1_3340 [gene=yhgE] [locus_tag=b3402] [db_xref=ASAP:ABE-0011098,UniProtKB/Swiss-Prot:P45804] [protein=DUF4153 family putative inner membrane protein] [protein_id=NP_417861.1] [location=complement(3530715..3532439)]	yhgE	575	6	11	7	9	33	1.04348	1.91304	1.21739	1.56522	5.73913
lcl|NC_000913.3_cds_NP_414586.1_43 [gene=fixX] [locus_tag=b0044] [db_xref=ASAP:ABE-0000151,UniProtKB/Swiss-Prot:P68646] [protein=putative 4Fe-4S ferredoxin-type protein] [protein_id=NP_414586.1] [location=45463..45750]	fixX	96	1	5	2	2	10	1.04167	5.20833	2.08333	2.08333	10.4167
lcl|NC_000913.3_cds_NP_415933.1_1403 [gene=aldA] [locus_tag=b1415] [db_xref=ASAP:ABE-0004725,UniProtKB/Swiss-Prot:P25553] [protein=aldehyde dehydrogenase A, NAD-linked] [protein_id=NP_415933.1] [location=1488232..1489671]	aldA	480	5	14	13	10	42	1.04167	2.91667	2.70833	2.08333	8.75
lcl|NC_000913.3_cds_NP_416708.1_2188 [gene=napH] [locus_tag=b2204] [db_xref=ASAP:ABE-0007285,UniProtKB/Swiss-Prot:P33934] [protein=ferredoxin-type protein] [protein_id=NP_416708.1] [location=complement(2298715..2299578)]	napH	288	3	9	7	4	23	1.04167	3.125	2.43056	1.38889	7.98611
lcl|NC_000913.3_cds_NP_418796.1_4295 [gene=yjjW] [locus_tag=b4379] [db_xref=ASAP:ABE-0014359,UniProtKB/Swiss-Prot:P39409] [protein=putative pyruvate formate lyase activating enzyme] [protein_id=NP_418796.1] [location=complement(4614680..4615543)]	yjjW	288	3	12	1	5	21	1.04167	4.16667	0.347222	1.73611	7.29167
lcl|NC_000913.3_cds_NP_415907.1_1377 [gene=paaB] [locus_tag=b1389] [db_xref=ASAP:ABE-0004651,UniProtKB/Swiss-Prot:P76078] [protein=putative ring 1,2-phenylacetyl-CoA epoxidase subunit] [protein_id=NP_415907.1] [location=1454868..1455155]	paaB	96	1	4	1	0	6	1.04167	4.16667	1.04167	0	6.25
lcl|NC_000913.3_cds_NP_414787.4_247 [gene=ykfA] [locus_tag=b0253] [db_xref=ASAP:ABE-0000858,UniProtKB/Swiss-Prot:P75678] [protein=CP4-6 prophage; putative GTP-binding protein] [protein_id=NP_414787.4] [location=complement(268097..268960)]	ykfA	288	3	5	5	4	17	1.04167	1.73611	1.73611	1.38889	5.90278
[truncated: 2,938 more rows]
