# Supplementary material for: Modulation of Escherichia coli Translation by the Specific Inactivation of tRNAGly Under Oxidative Stress
Source: Front Genet. 2020 Aug 18;11:856. doi: 10.3389/fgene.2020.00856 (PMC7461829; doi:10.3389/fgene.2020.00856)
Supplement: Supplementary file 3 [file Data_Sheet_3.XLS]

## Sheet: Description
GO terms enriched in genes with more than 3% GGA in E. coli K12 MG1655
Data was obtained analyzing genes from Table S1 with more than 3% GGA codons using EcoCyc plataform

## Sheet: Enriched_from_Genes_with_more_than_3%_GGA_in_E_coli_K12_MG1655-common names
(Gene-Ontology-Terms All-Genes)	(Gene-Ontology-Terms All-Genes) (IDs)	p-values	Matches	Matches (IDs)
negative regulation of cell growth	GO:0030308	0.00207738	chpB" // "mazF	EG12096 // EG11249
RNA phosphodiester bond hydrolysis, endonucleolytic	GO:0090502	0.003847	mazF" // "chpB" // "ydiZ	EG11249 // EG12096 // G6929
endoribonuclease activity	GO:0004521	0.003847	chpB" // "mazF" // "ydiZ	EG12096 // EG11249 // G6929
aspartic-type peptidase activity	GO:0070001	0.00428015	ompT" // "hyaD	EG10673 // EG10471
aspartic-type endopeptidase activity	GO:0004190	0.00428015	ompT" // "hyaD	EG10673 // EG10471
negative regulation of growth	GO:0045926	0.00428015	chpB" // "mazF	EG12096 // EG11249
regulation of cell growth	GO:0001558	0.00565283	chpB" // "mazF	EG12096 // EG11249
defense response	GO:0006952	0.00622853	ralR" // "casB" // "mazF	EG11900 // G7429 // EG11249
cell adhesion involved in single-species biofilm formation	GO:0043709	0.00719918	yraK" // "yadK	G7640 // EG12325
yjjQ	G7947	0.00891396	yfiB" // "ymiA	EG11152 // G0-10512
regulation of growth	GO:0040008	0.00891396	chpB" // "mazF	EG12096 // EG11249
immune system process	GO:0002376	0.010792	casB" // "mazF	G7429 // EG11249
immune effector process	GO:0002252	0.010792	casB" // "mazF	G7429 // EG11249
defense response to virus	GO:0051607	0.010792	casB" // "mazF	G7429 // EG11249
posttranscriptional regulation of gene expression	GO:0010608	0.0108885	rmf" // "uof" // "yciH" // "mazF" // "chpB	EG50004 // G0-10580 // EG11128 // EG11249 // EG12096
endonuclease activity	GO:0004519	0.0126205	mazF" // "chpB" // "ydiZ" // "ralR	EG11249 // EG12096 // G6929 // EG11900
ribosomal small subunit binding	GO:0043024	0.0128283	rmf" // "yciH	EG50004 // EG11128
RNA phosphodiester bond hydrolysis	GO:0090501	0.0131872	mazF" // "chpB" // "ydiZ	EG11249 // EG12096 // G6929
ribonuclease activity	GO:0004540	0.0131872	mazF" // "chpB" // "ydiZ	EG11249 // EG12096 // G6929
cell projection	GO:0042995	0.01333	yraK" // "ydeQ" // "yadK" // "flhE	G7640 // G6792 // EG12325 // G7027
IRES-dependent translational initiation	GO:0002192	0.0147368	yciH	EG11128
acyl-phosphate glycerol-3-phosphate acyltransferase activity	GO:0043772	0.0147368	ygiH	EG11674
pre-primosome complex	GO:1990099	0.0147368	priB	EG10764
cytoplasmic translational initiation	GO:0002183	0.0147368	yciH	EG11128
diacylglycerol kinase activity	GO:0004143	0.0147368	dgkA	EG10224
glutathione catabolic process	GO:0006751	0.0147368	chaC	EG12403
copper uptake transmembrane transporter activity	GO:0015088	0.0147368	zupT	EG11167
negative regulation of translation in response to stress	GO:0032055	0.0147368	rmf	EG50004
translation reinitiation	GO:0002188	0.0147368	yciH	EG11128
cap-independent translational initiation	GO:0002190	0.0147368	yciH	EG11128
formation of translation preinitiation complex	GO:0001731	0.0147368	yciH	EG11128
gamma-glutamylcyclotransferase activity	GO:0003839	0.0147368	chaC	EG12403
phosphatidic acid metabolic process	GO:0046473	0.0147368	dgkA	EG10224
phosphatidic acid biosynthetic process	GO:0006654	0.0147368	dgkA	EG10224
pilus	GO:0009289	0.0165972	yraK" // "ydeQ" // "yadK	G7640 // G6792 // EG12325
defense response to other organism	GO:0098542	0.0198381	casB" // "mazF	G7429 // EG11249
cell adhesion involved in biofilm formation	GO:0043708	0.0198381	yraK" // "yadK	G7640 // EG12325
cell-substrate adhesion	GO:0031589	0.0198381	yraK" // "yadK	G7640 // EG12325
response to virus	GO:0009615	0.0224592	casB" // "mazF	G7429 // EG11249
regulation of translation	GO:0006417	0.0282547	rmf" // "uof" // "yciH" // "mazF	EG50004 // G0-10580 // EG11128 // EG11249
regulation of translation in response to stress	GO:0043555	0.0292599	rmf	EG50004
membrane insertase activity	GO:0032977	0.0292599	yidD	G0-10470
glycerol-3-phosphate O-acyltransferase activity	GO:0004366	0.0292599	ygiH	EG11674
lipopolysaccharide-1,6-galactosyltransferase activity	GO:0008921	0.0292599	wbbI	EG11983
cellular response to magnesium ion	GO:0071286	0.0292599	borD	G6312
regulation of cellular amide metabolic process	GO:0034248	0.0294212	rmf" // "uof" // "yciH" // "mazF	EG50004 // G0-10580 // EG11128 // EG11249
response to other organism	GO:0051707	0.0342473	casB" // "mazF	G7429 // EG11249
response to external biotic stimulus	GO:0043207	0.0342473	casB" // "mazF	G7429 // EG11249
nucleic acid phosphodiester bond hydrolysis	GO:0090305	0.0356818	mazF" // "chpB" // "ydiZ" // "ralR	EG11249 // EG12096 // G6929 // EG11900
regulation of cellular protein metabolic process	GO:0032268	0.03702	rmf" // "uof" // "yciH" // "mazF	EG50004 // G0-10580 // EG11128 // EG11249
nuclease activity	GO:0004518	0.03702	mazF" // "chpB" // "ydiZ" // "ralR	EG11249 // EG12096 // G6929 // EG11900
response to biotic stimulus	GO:0009607	0.0374989	casB" // "mazF	G7429 // EG11249
Ras palmitoyltransferase activity	GO:0043849	0.0435722	ygiH	EG11674
mazE	EG10571	0.0435722	mazF	EG11249
manganese ion transport	GO:0006828	0.0435722	zupT	EG11167
2,4,4-trimethyl-3-oxopentanoyl-CoA 2-C-propanoyl transferase activity	GO:0034851	0.0435722	ygiH	EG11674
O-octanoyltransferase activity	GO:0016414	0.0435722	ygiH	EG11674
manganese ion transmembrane transport	GO:0071421	0.0435722	zupT	EG11167
ferrous iron transmembrane transport	GO:1903874	0.0435722	zupT	EG11167
lanosterol O-acyltransferase activity	GO:0034738	0.0435722	ygiH	EG11674
2-methylhexanoyl-CoA C-acetyltransferase activity	GO:0034915	0.0435722	ygiH	EG11674
cobalt ion transmembrane transporter activity	GO:0015087	0.0435722	zupT	EG11167
iron ion transmembrane transport	GO:0034755	0.0435722	zupT	EG11167
C-palmitoyltransferase activity	GO:0016454	0.0435722	ygiH	EG11674
L-2-aminoadipate N-acetyltransferase activity	GO:0043741	0.0435722	ygiH	EG11674
azetidine-2-carboxylic acid acetyltransferase activity	GO:0046941	0.0435722	ygiH	EG11674
rRNA catabolic process	GO:0016075	0.0435722	mazF	EG11249
butyryl-CoA 2-C-propionyltransferase activity	GO:0034919	0.0435722	ygiH	EG11674
hypoxanthine catabolic process	GO:0009114	0.0435722	xdhC	G7487
response to magnesium ion	GO:0032026	0.0435722	borD	G6312
acylglycerol O-acyltransferase activity	GO:0016411	0.0435722	ygiH	EG11674
peptidyl-lysine N6-palmitoyltransferase activity	GO:0018031	0.0435722	ygiH	EG11674
O-sinapoyltransferase activity	GO:0016753	0.0435722	ygiH	EG11674
ergosterol O-acyltransferase activity	GO:0034737	0.0435722	ygiH	EG11674
protein-cysteine S-acyltransferase activity	GO:0019707	0.0435722	ygiH	EG11674
3-hydroxybutyryl-CoA thiolase activity	GO:0018712	0.0435722	ygiH	EG11674
peptidyl-lysine N6-myristoyltransferase activity	GO:0018030	0.0435722	ygiH	EG11674
dihydrolipoamide branched chain acyltransferase activity	GO:0004147	0.0435722	ygiH	EG11674
naphthyl-2-oxomethyl-succinyl-CoA succinyl transferase activity	GO:0034848	0.0435722	ygiH	EG11674
glucosaminyl-phosphotidylinositol O-acyltransferase activity	GO:0032216	0.0435722	ygiH	EG11674
benzoyl acetate-CoA thiolase activity	GO:0018711	0.0435722	ygiH	EG11674
3-ketopimelyl-CoA thiolase activity	GO:0018713	0.0435722	ygiH	EG11674
mazF	EG11249	0.0435722	mazF	EG11249
double-stranded DNA endodeoxyribonuclease activity	GO:1990238	0.0435722	ralR	EG11900
sterol O-acyltransferase activity	GO:0004772	0.0435722	ygiH	EG11674
keto acid formate lyase activity	GO:0043806	0.0435722	ygiH	EG11674
N-palmitoyltransferase activity	GO:0019105	0.0435722	ygiH	EG11674
manganese ion transmembrane transporter activity	GO:0005384	0.0435722	zupT	EG11167
sinapoyltransferase activity	GO:0016752	0.0435722	ygiH	EG11674
ferrous iron transmembrane transporter activity	GO:0015093	0.0435722	zupT	EG11167
2,6-dimethyl-5-methylene-3-oxo-heptanoyl-CoA C-acetyltransferase activity	GO:0034945	0.0435722	ygiH	EG11674
acetyl-CoA:L-lysine N6-acetyltransferase	GO:0090595	0.0435722	ygiH	EG11674
protein-cysteine S-myristoyltransferase activity	GO:0019705	0.0435722	ygiH	EG11674
carnitine O-acyltransferase activity	GO:0016406	0.0435722	ygiH	EG11674
response to butan-1-ol	GO:1901422	0.0435722	yghW	G7555
acyl-CoA N-acyltransferase activity	GO:0019186	0.0435722	ygiH	EG11674
cell adhesion	GO:0007155	0.0444464	yraK" // "yadK" // "ydeQ	G7640 // EG12325 // G6792
regulation of protein metabolic process	GO:0051246	0.0471966	rmf" // "uof" // "yciH" // "mazF	EG50004 // G0-10580 // EG11128 // EG11249
phoP	EG10731	0.0486616	borD" // "ompT" // "yneM	G6312 // EG10673 // G0-8892
biological adhesion	GO:0022610	0.0530669	yraK" // "yadK" // "ydeQ	G7640 // EG12325 // G6792
O-palmitoyltransferase activity	GO:0016416	0.0576769	ygiH	EG11674
S-succinyltransferase activity	GO:0016751	0.0576769	ygiH	EG11674
palmitoleoyl [acyl-carrier-protein]-dependent acyltransferase activity	GO:0008951	0.0576769	ygiH	EG11674
cadmium ion transmembrane transporter activity	GO:0015086	0.0576769	zupT	EG11167
cadmium ion transport	GO:0015691	0.0576769	zupT	EG11167
UDP-galactosyltransferase activity	GO:0035250	0.0576769	wbbI	EG11983
translation initiation factor activity	GO:0003743	0.0576769	yciH	EG11128
cellular modified amino acid catabolic process	GO:0042219	0.0576769	chaC	EG12403
myristoyltransferase activity	GO:0019107	0.0576769	ygiH	EG11674
selenate reductase activity	GO:0033797	0.0576769
S-acetyltransferase activity	GO:0016418	0.0576769	ygiH	EG11674
rpsF	EG10905	0.0576769	priB	EG10764
O-succinyltransferase activity	GO:0016750	0.0576769	ygiH	EG11674
galactosyltransferase activity	GO:0008378	0.0576769	wbbI	EG11983
rpsR	EG10917	0.0576769	priB	EG10764
octanoyltransferase activity	GO:0016415	0.0576769	ygiH	EG11674
malonyltransferase activity	GO:0016420	0.0576769	ygiH	EG11674
replisome	GO:0030894	0.0576769	priB	EG10764
palmitoyltransferase activity	GO:0016409	0.0576769	ygiH	EG11674
peptidyl-lysine acetyltransferase activity	GO:0052858	0.0576769	ygiH	EG11674
S-malonyltransferase activity	GO:0016419	0.0576769	ygiH	EG11674
cadmium ion transmembrane transport	GO:0070574	0.0576769	zupT	EG11167
dihydrolipoamide S-acyltransferase activity	GO:0030523	0.0576769	ygiH	EG11674
DNA replication initiation	GO:0006270	0.0715767	priB	EG10764
supercoiled DNA binding	GO:0097100	0.0715767
serine O-acyltransferase activity	GO:0016412	0.0715767	ygiH	EG11674
cobalt ion transport	GO:0006824	0.0715767	zupT	EG11167
response to hydroperoxide	GO:0033194	0.0715767	osmC	EG10680
hipA	EG10443	0.0715767	mazF	EG11249
translational initiation	GO:0006413	0.0715767	yciH	EG11128
endoribonuclease activity, producing 5'-phosphomonoesters	GO:0016891	0.0852748	chpB	EG12096
DNA/RNA hybrid binding	GO:0071667	0.0852748
response to alcohol	GO:0097305	0.0852748	yghW	G7555
S-acyltransferase activity	GO:0016417	0.0852748	ygiH	EG11674
N-succinyltransferase activity	GO:0016749	0.0852748	ygiH	EG11674
ncRNA catabolic process	GO:0034661	0.0852748	mazF	EG11249
copper ion transport	GO:0006825	0.0852748	zupT	EG11167
peroxiredoxin activity	GO:0051920	0.0852748	osmC	EG10680
copper ion transmembrane transport	GO:0035434	0.0852748	zupT	EG11167
ferrous iron transport	GO:0015684	0.0852748	zupT	EG11167
hypoxanthine metabolic process	GO:0046100	0.0852748	xdhC	G7487
intrinsic component of membrane	GO:0031224	0.0876734	ompT" // "zupT" // "dgkA" // "yidH" // "yjhB" // "ygiH" // "yeaQ" // "ymgE" // "ynfH" // "hokE" // "yahC" // "yfdH" // "yafU" // "yneM" // "yoaK" // "yoaJ" // "ykfM" // "yfiB" // "ymiA" // "yidD" // "borD	EG10673 // EG11167 // EG10224 // EG11696 // EG12544 // EG11674 // G6981 // G6624 // G6848 // G0-9582 // G6182 // G7220 // G6102 // G0-8892 // G0-10649 // G0-10648 // G0-10583 // EG11152 // G0-10512 // G0-10470 // G6312
response to stress	GO:0006950	0.0966615	ralR" // "osmC" // "casB" // "mazF" // "rmf" // "hokE" // "ykfM" // "yidQ" // "eutN" // "ydiZ" // "yfdS" // "yidH	EG11900 // EG10680 // G7429 // EG11249 // EG50004 // G0-9582 // G0-10583 // EG11712 // G7286 // G6929 // G7231 // EG11696
primosome complex	GO:1990077	0.0987739	priB	EG10764
nhaR	EG11078	0.0987739	osmC	EG10680
copper ion transmembrane transporter activity	GO:0005375	0.0987739	zupT	EG11167
recombinase activity	GO:0000150	0.0987739	pinE	EG10737
